# Supplementary material for: Identification of 146 Metagenome-assembled Genomes from the Rumen Microbiome of Cattle in Japan
Source: Microbes Environ. 2022 Oct 21;37(4):ME22039. doi: 10.1264/jsme2.ME22039 (PMC9763041; doi:10.1264/jsme2.ME22039)
Supplement: Supplementary file 2 — Supplementary Material 2 [file 37_22039_s2.xlsx]

## Sheet: Sheet1
Table S1. Information of animals used in the study.
Sample ID	Breed	Age (month)	Farm place	Diet	Study
JS_Iw_103	Japanese Shorthorn	16.1	Iwate, Japan	High-roughage	This study
JS_Iw_105	Japanese Shorthorn	15.7	Iwate, Japan	High-roughage	This study
JB_Iw_11	Japanese Black	14.4	Iwate, Japan	High-concentrate	This study
JB_Iw_12	Japanese Black	14.4	Iwate, Japan	High-concentrate	This study
F1_Ai_22	F1	17.1	Aichi, Japan	High-concentrate	This study
F1_Ai_30	F1	17.3	Aichi, Japan	High-concentrate	This study
F1_Ai_36	F1	17.7	Aichi, Japan	High-concentrate	This study
F1_Ai_62	F1	17.6	Aichi, Japan	High-concentrate	This study
F1_Ai_83	F1	17.2	Aichi, Japan	High-concentrate	This study
F1_Ai_85	F1	17.5	Aichi, Japan	High-concentrate	This study
JB_Ai_34	Japanese Black	13.8	Aichi, Japan	High-concentrate	Sato et al. (2021)
JB_Ai_030	Japanese Black	13.5	Aichi, Japan	High-concentrate	Sato et al. (2021)
JB_Ai_14	Japanese Black	17.4	Aichi, Japan	High-concentrate	Sato et al. (2021)
JB_Ai_18	Japanese Black	13.8	Aichi, Japan	High-concentrate	Sato et al. (2021)
JB_Ai_53	Japanese Black	14.6	Aichi, Japan	High-concentrate	Sato et al. (2021)
JB_Ai_91	Japanese Black	14.8	Aichi, Japan	High-concentrate	Sato et al. (2021)
F1_Ai_60	F1	11.3	Aichi, Japan	High-concentrate	Sato et al. (2021)
F1_Ai_52	F1	11.4	Aichi, Japan	High-concentrate	Sato et al. (2021)
F1_Ai_024	F1	10.7	Aichi, Japan	High-concentrate	Sato et al. (2021)
F1_Ai_81	F1	11.5	Aichi, Japan	High-concentrate	Sato et al. (2021)
F1_Ai_58	F1	11.9	Aichi, Japan	High-concentrate	Sato et al. (2021)
F1_Ai_424	F1	11.5	Aichi, Japan	High-concentrate	Sato et al. (2021)
F1, Japanese Black sires × Holstein dams crossbred steer
