# Supplementary material for: Identification of 146 Metagenome-assembled Genomes from the Rumen Microbiome of Cattle in Japan
Source: Microbes Environ. 2022 Oct 21;37(4):ME22039. doi: 10.1264/jsme2.ME22039 (PMC9763041; doi:10.1264/jsme2.ME22039)
Supplement: Supplementary file 3 — Supplementary Material 3 [file 37_22039_s3.xlsx]

## Sheet: Sheet1
Table S2. Summery of metagenome-assembled genomes and taxonomic classification of RUG1ANI99%
MAG ID	Number seqs	Sum length (bp)	GC content	N50 (bp)	CDS number	Completeness	Contamination	GTDB classification							Specie novelty (ANI < 95%)1	Strain novelty (ANI < 99%)1
								Domain	Phylum	Class	Order	Family	Gunus	Specie
F1_Ai_024_bin_1	114	1570803	0.480264	28948	1318	97.5	0	Bacteria	Actinobacteriota	Actinomycetia	Actinomycetales	Bifidobacteriaceae	RUG039	RUG039 sp900314875	Not_novel	Not_novel
F1_Ai_024_bin_2	276	2023526	0.519128	10608	2034	97.79	2.32	Bacteria	Firmicutes_A	Clostridia	Oscillospirales	Acutalibacteraceae	Ruminococcus_E	Ruminococcus_E sp900316555	Not_novel	Not_novel
F1_Ai_024_bin_3	288	2102989	0.603	8748	1995	77.61	0.67	Bacteria	Firmicutes_A	Clostridia	Oscillospirales	Oscillospiraceae	Limivicinus		Novel	Novel
F1_Ai_024_bin_4	39	2302868	0.604025	93152	1916	92.62	0.16	Bacteria	Bacteroidota	Bacteroidia	Bacteroidales	UBA932	Cryptobacteroides	Cryptobacteroides sp902789245	Not_novel	Novel
F1_Ai_024_bin_5	55	2099449	0.512963	46855	1912	94.25	1.14	Bacteria	Spirochaetota	Spirochaetia	Sphaerochaetales	Sphaerochaetaceae	UBA9732	UBA9732 sp902796335	Not_novel	Novel
F1_Ai_024_bin_6	152	1963941	0.479407	21958	1689	70.66	1.82	Bacteria	Bacteroidota	Bacteroidia	Bacteroidales	Bacteroidaceae	Prevotella	Prevotella sp900316645	Not_novel	Novel
F1_Ai_024_bin_7	87	3373294	0.536575	61644	2853	96.28	1.6	Bacteria	Bacteroidota	Bacteroidia	Bacteroidales	Bacteroidaceae	Prevotella	Prevotella sp017458125	Not_novel	Novel
F1_Ai_024_bin_8	98	1978974	0.515485	28584	1666	92.47	2.42	Bacteria	Bacteroidota	Bacteroidia	Bacteroidales	Paludibacteraceae	RF16	RF16 sp900316005	Not_novel	Novel
JB_Ai_030_bin_9	234	413696	0.35433	1741	544	51.76	0	Bacteria	Firmicutes	Bacilli	RFN20	CAG-826	RUG13091	RUG13091 sp017429285	Not_novel	Novel
JB_Ai_030_bin_10	292	2395002	0.518274	13041	2208	96	2.48	Bacteria	Firmicutes_A	Clostridia	Oscillospirales	Acutalibacteraceae	Ruminococcus_E	Ruminococcus_E sp900314795	Not_novel	Novel
JB_Ai_030_bin_11	160	3439109	0.469108	41038	3316	99.32	0	Bacteria	Firmicutes_A	Clostridia	Oscillospirales	Ruminococcaceae	Ruminococcus_D	Ruminococcus_D sp902786965	Not_novel	Novel
JB_Ai_030_bin_12	784	1479854	0.509619	1946	1845	58.14	0.93	Bacteria	Spirochaetota	Spirochaetia	Treponematales	Treponemataceae	Treponema_D		Not_novel	Novel
JB_Ai_030_bin_13	563	3720793	0.439637	8515	3412	93.8	2.2	Bacteria	Firmicutes_A	Clostridia	Oscillospirales	Ruminococcaceae	Ruminococcus	Ruminococcus sp016303195	Not_novel	Novel
JB_Ai_030_bin_14	173	4424492	0.472591	43945	4147	98.15	2.3	Bacteria	Bacteroidota	Bacteroidia	Bacteroidales	Bacteroidaceae	Prevotella	Prevotella sp902782305	Not_novel	Novel
JB_Ai_030_bin_15	413	909653	0.444531	2381	1147	54.02	0.06	Bacteria	Proteobacteria	Alphaproteobacteria	RF32	CAG-239	RUG410		Not_novel	Novel
JB_Ai_030_bin_16	124	1794378	0.486496	20999	1705	51.87	0.02	Bacteria	Firmicutes_A	Clostridia	Saccharofermentanales	Saccharofermentanaceae	Saccharofermentans	Saccharofermentans sp017940895	Not_novel	Novel
JB_Ai_030_bin_17	324	2632734	0.498252	15968	2475	97.63	1.77	Bacteria	Firmicutes_C	Negativicutes	Acidaminococcales	Acidaminococcaceae	Succiniclasticum	Succiniclasticum sp900315925	Not_novel	Novel
JS_Iw_103_bin_18	645	2156770	0.497582	4003	2257	83.47	2.45	Bacteria	Firmicutes_C	Negativicutes	Acidaminococcales	Acidaminococcaceae	Succiniclasticum	Succiniclasticum sp900315925	Not_novel	Novel
JS_Iw_103_bin_19	818	3289619	0.450125	4781	3514	90.59	3.99	Bacteria	Firmicutes_A	Clostridia	Oscillospirales	Acutalibacteraceae	Ruminococcus_E	Ruminococcus_E sp900319655	Not_novel	Novel
JS_Iw_103_bin_20	574	3788557	0.541679	7703	3820	86.96	3.92	Bacteria	Firmicutes_A	Clostridia	Christensenellales	CAG-74	GCA-900199385	GCA-900199385 sp902764875	Not_novel	Novel
JS_Iw_105_bin_21	733	2211333	0.548254	3784	2410	77.03	3.92	Bacteria	Firmicutes_A	Clostridia	Lachnospirales	Lachnospiraceae	RUG306	RUG306 sp900316075	Not_novel	Novel
JS_Iw_105_bin_22	631	1757924	0.375538	3133	2144	81.85	7.83	Bacteria	Firmicutes	Bacilli	Erysipelotrichales	Coprobacillaceae	Sharpea	Sharpea azabuensis	Not_novel	Novel
JS_Iw_105_bin_23	277	2003761	0.441049	11802	1873	89.78	1.38	Bacteria	Firmicutes_A	Clostridia	Lachnospirales	Lachnospiraceae	UBA629	UBA629 sp900317915	Not_novel	Novel
JS_Iw_105_bin_24	221	1967105	0.439892	11989	1859	88.82	0.98	Bacteria	Firmicutes_A	Clostridia	Lachnospirales	Lachnospiraceae	UBA629	UBA629 sp900316665	Not_novel	Novel
JS_Iw_105_bin_25	287	1623711	0.521425	6259	1696	79.13	2	Bacteria	Firmicutes	Bacilli	Erysipelotrichales	Erysipelotrichaceae	Bulleidia	Bulleidia timonensis	Not_novel	Novel
JS_Iw_105_bin_26	201	3047869	0.439758	24017	2898	96.81	3.9	Bacteria	Firmicutes_A	Clostridia	Saccharofermentanales	Saccharofermentanaceae	Saccharofermentans	Saccharofermentans sp902788505	Not_novel	Novel
JS_Iw_105_bin_27	429	2059033	0.502307	5020	2103	60.46	2.85	Bacteria	Firmicutes_A	Clostridia	Lachnospirales	Lachnospiraceae	Porcincola	Porcincola sp900318615	Not_novel	Not_novel
JS_Iw_105_bin_28	211	1741896	0.488857	10794	1771	95.24	1.75	Bacteria	Firmicutes	Bacilli	Erysipelotrichales	Erysipelotrichaceae	Bulleidia	Bulleidia massiliensis	Not_novel	Novel
JS_Iw_105_bin_29	275	2139847	0.562634	9849	1925	83.8	1.59	Bacteria	Firmicutes_A	Clostridia	Lachnospirales	Lachnospiraceae	CAG-791	CAG-791 sp900320025	Not_novel	Novel
JS_Iw_105_bin_30	785	2663456	0.50128	4597	2831	90.38	4.41	Bacteria	Firmicutes_C	Negativicutes	Acidaminococcales	Acidaminococcaceae	Succiniclasticum	Succiniclasticum sp900315925	Not_novel	Novel
JB_Iw_11_bin_31	659	1418848	0.508558	2335	1634	64.49	1.4	Bacteria	Firmicutes_C	Negativicutes	Acidaminococcales	Acidaminococcaceae	Succiniclasticum	Succiniclasticum sp900315925	Not_novel	Novel
JB_Iw_11_bin_32	760	2631446	0.49833	3758	2932	57.64	7.93	Bacteria	Firmicutes_A	Clostridia	Oscillospirales	Acutalibacteraceae	Ruminococcus_E		Not_novel	Novel
JB_Iw_11_bin_33	57	976139	0.450728	25119	943	59.49	0.08	Bacteria	Patescibacteria	Saccharimonadia	Saccharimonadales	Nanosyncoccaceae	UBA2834		Novel	Novel
JB_Iw_11_bin_34	346	2677844	0.555187	17577	2426	92.86	0	Bacteria	Bacteroidota	Bacteroidia	Bacteroidales	UBA932	Cryptobacteroides		Novel	Novel
JB_Iw_12_bin_35	454	1610904	0.624515	4149	1823	72.75	2.32	Bacteria	Firmicutes_A	Clostridia	Oscillospirales	Oscillospiraceae	Limivicinus	Limivicinus sp900319935	Not_novel	Novel
JB_Iw_12_bin_36	563	2277287	0.499585	5084	2391	85.61	4.62	Bacteria	Firmicutes_C	Negativicutes	Acidaminococcales	Acidaminococcaceae	Succiniclasticum	Succiniclasticum sp900315925	Not_novel	Novel
JB_Iw_12_bin_37	605	1551584	0.576145	3084	1837	79.01	0.69	Bacteria	Firmicutes_A	Clostridia	Oscillospirales	Acutalibacteraceae	RUG420	RUG420 sp900318715	Not_novel	Not_novel
JB_Iw_12_bin_38	431	2065904	0.524317	6375	2244	86.91	3.42	Bacteria	Firmicutes_A	Clostridia	Oscillospirales	Oscillospiraceae	UBA2922	UBA2922 sp902802565	Not_novel	Novel
JB_Iw_12_bin_39	235	2232101	0.486137	14600	2024	79.47	1.27	Bacteria	Bacteroidota	Bacteroidia	Bacteroidales	Bacteroidaceae	Prevotella	Prevotella sp900316645	Not_novel	Novel
JB_Ai_14_bin_40	633	1907578	0.441731	3656	2074	83.3	2.23	Bacteria	Bacteroidota	Bacteroidia	Bacteroidales	Paludibacteraceae	Enterocola	Enterocola sp900316995	Not_novel	Novel
JB_Ai_14_bin_41	189	1668894	0.596705	11803	1684	75.81	1.03	Bacteria	Firmicutes_A	Clostridia	Oscillospirales	Oscillospiraceae	Limivicinus	Limivicinus sp900320595	Not_novel	Novel
JB_Ai_18_bin_42	829	1429972	0.625714	1744	1945	54.23	5.85	Bacteria	Firmicutes_A	Clostridia	Christensenellales	CAG-138	RUG472	RUG472 sp902768995	Not_novel	Novel
JB_Ai_18_bin_43	654	1933125	0.566736	3569	2008	74.87	2.28	Bacteria	Bacteroidota	Bacteroidia	Bacteroidales	Muribaculaceae	Sodaliphilus		Novel	Novel
JB_Ai_18_bin_44	221	3046096	0.540045	23031	2601	88.87	1.26	Bacteria	Bacteroidota	Bacteroidia	Bacteroidales	Muribaculaceae	Sodaliphilus	Sodaliphilus sp900320245	Not_novel	Novel
JB_Ai_18_bin_45	261	1748537	0.522059	10878	1709	93.45	4.49	Bacteria	Firmicutes	Bacilli	RFN20	CAG-826	Enteromonas		Novel	Novel
JB_Ai_18_bin_46	289	2901243	0.526627	14206	3011	85.84	3.43	Bacteria	Firmicutes_C	Negativicutes	Selenomonadales	Selenomonadaceae	RUG12372	RUG12372 sp900321035	Not_novel	Novel
JB_Ai_18_bin_47	1658	4036498	0.641236	2704	4313	81.13	5.69	Bacteria	Verrucomicrobiota	Kiritimatiellae	RFP12	UBA3636	UBA3636	UBA3636 sp002448475	Not_novel	Novel
JB_Ai_18_bin_48	169	2007287	0.611016	17341	1765	78.21	1.27	Bacteria	Bacteroidota	Bacteroidia	Bacteroidales	UBA932	Cryptobacteroides	Cryptobacteroides sp902789245	Not_novel	Novel
JB_Ai_18_bin_49	349	2137324	0.534795	7029	2091	71.86	4.42	Bacteria	Bacteroidota	Bacteroidia	Bacteroidales	UBA932	Cryptobacteroides		Novel	Novel
JB_Ai_18_bin_50	231	1852188	0.52035	10151	1800	75.65	0.5	Bacteria	Firmicutes_A	Clostridia	Oscillospirales	Oscillospiraceae	UBA2922	UBA2922 sp905236515	Not_novel	Novel
JB_Ai_18_bin_51	92	2664943	0.49548	44063	2327	96.89	3.59	Bacteria	Firmicutes_C	Negativicutes	Acidaminococcales	Acidaminococcaceae	Succiniclasticum	Succiniclasticum sp900315925	Not_novel	Novel
JB_Ai_18_bin_52	933	2220731	0.548756	2732	2700	81.89	5.81	Bacteria	Firmicutes_C	Negativicutes	Selenomonadales	Selenomonadaceae	UBA3796	UBA3796 sp902801565	Not_novel	Novel
F1_Ai_22_bin_53	773	2463725	0.505679	3665	2845	82.3	2.01	Bacteria	Firmicutes_A	Clostridia	Oscillospirales	Acutalibacteraceae	Ruminococcus_E	Ruminococcus_E sp900316555	Not_novel	Novel
F1_Ai_22_bin_54	970	1811371	0.557826	1941	2330	57.27	3.56	Bacteria	Bacteroidota	Bacteroidia	Bacteroidales	UBA932	Cryptobacteroides	Cryptobacteroides sp002354005	Not_novel	Novel
F1_Ai_30_bin_55	636	1312539	0.600618	2213	1553	58.63	0.83	Bacteria	Actinobacteriota	Actinomycetia	Actinomycetales	Bifidobacteriaceae	Bifidobacterium	Bifidobacterium ruminantium	Not_novel	Not_novel
F1_Ai_30_bin_56	1511	4585913	0.483717	3440	5517	73.6	6.75	Bacteria	Bacteroidota	Bacteroidia	Bacteroidales	Bacteroidaceae	Prevotella	Prevotella sp902799765	Not_novel	Novel
JB_Ai_34_bin_57	578	1351377	0.402659	2633	1660	63.82	3.88	Bacteria	Firmicutes_A	Clostridia	Oscillospirales	Acutalibacteraceae	Ruminococcus_E	Ruminococcus_E bromii_A	Not_novel	Not_novel
JB_Ai_34_bin_58	957	2278332	0.554247	2673	2899	77.51	3.22	Bacteria	Firmicutes_C	Negativicutes	Selenomonadales	Selenomonadaceae	RUG12372	RUG12372 sp017939945	Not_novel	Novel
JB_Ai_34_bin_59	1128	1925083	0.646104	1668	2710	53.4	1.73	Bacteria	Actinobacteriota	Coriobacteriia	Coriobacteriales	Atopobiaceae	RUG721	RUG721 sp900321745	Not_novel	Novel
JB_Ai_34_bin_60	692	1598964	0.546452	2646	2013	72.11	2.98	Bacteria	Firmicutes_C	Negativicutes	Selenomonadales	Selenomonadaceae	UBA3796	UBA3796 sp902801565	Not_novel	Novel
JB_Ai_34_bin_61	613	2060793	0.505471	3996	2081	85.47	3.19	Bacteria	Firmicutes_C	Negativicutes	Acidaminococcales	Acidaminococcaceae	Succiniclasticum	Succiniclasticum sp900315925	Not_novel	Novel
JB_Ai_34_bin_62	730	2504448	0.505717	4583	2680	90.59	1.05	Bacteria	Spirochaetota	Spirochaetia	Treponematales	Treponemataceae	Treponema_D		Not_novel	Novel
JB_Ai_34_bin_63	299	2054746	0.541052	8434	1866	74.47	1.41	Bacteria	Bacteroidota	Bacteroidia	Bacteroidales	Muribaculaceae	Sodaliphilus	Sodaliphilus sp900320055	Not_novel	Not_novel
JB_Ai_34_bin_64	216	1554057	0.613615	8882	1582	51.79	0.67	Bacteria	Firmicutes_A	Clostridia	Oscillospirales	Oscillospiraceae	CAG-103		Novel	Novel
JB_Ai_34_bin_65	564	2110996	0.571543	5493	2218	77.33	0.58	Bacteria	Bacteroidota	Bacteroidia	Bacteroidales	UBA932	Cryptobacteroides	Cryptobacteroides sp002354005	Not_novel	Novel
F1_Ai_36_bin_66	910	1662655	0.519162	1897	2243	71.81	6.08	Bacteria	Firmicutes_A	Clostridia	Oscillospirales	Acutalibacteraceae	Ruminococcus_E	Ruminococcus_E sp900316555	Not_novel	Novel
F1_Ai_424_bin_67	293	1875236	0.486944	9171	1737	84.02	2.14	Bacteria	Bacteroidota	Bacteroidia	Bacteroidales	Bacteroidaceae	Prevotella	Prevotella sp900315775	Not_novel	Novel
F1_Ai_424_bin_68	162	3409988	0.555586	41349	3059	92.92	4.37	Bacteria	Bacteroidota	Bacteroidia	Bacteroidales	UBA932	Cryptobacteroides	Cryptobacteroides sp002354005	Not_novel	Novel
F1_Ai_424_bin_69	514	2375158	0.324445	6760	2580	93.2	2.4	Archaea	Methanobacteriota	Methanobacteria	Methanobacteriales	Methanobacteriaceae	Methanobrevibacter_A	Methanobrevibacter_A millerae_A	Not_novel	Novel
F1_Ai_424_bin_70	540	2192918	0.50628	5299	2122	92.64	4.22	Bacteria	Firmicutes_C	Negativicutes	Acidaminococcales	Acidaminococcaceae	Succiniclasticum	Succiniclasticum sp900315925	Not_novel	Novel
F1_Ai_424_bin_71	544	2138442	0.475335	5020	2167	92.76	1.8	Bacteria	Firmicutes_A	Clostridia	Oscillospirales	Acutalibacteraceae	Ruminococcus_E	Ruminococcus_E sp900319655	Not_novel	Novel
F1_Ai_424_bin_72	94	2179410	0.533346	30821	1910	91.94	1.61	Bacteria	Bacteroidota	Bacteroidia	Bacteroidales	P3	UBA1711	UBA1711 sp900316235	Not_novel	Novel
F1_Ai_424_bin_73	637	3443026	0.534656	5774	3297	71.1	0.23	Bacteria	Firmicutes_A	Clostridia	Christensenellales	CAG-74	Ventricola	Ventricola sp002395225	Not_novel	Novel
F1_Ai_424_bin_74	171	2902308	0.491303	30318	2644	89.26	2.28	Bacteria	Bacteroidota	Bacteroidia	Bacteroidales	Bacteroidaceae	Prevotella	Prevotella sp900319305	Not_novel	Novel
F1_Ai_424_bin_75	466	2452319	0.484392	9779	2347	86.41	1.6	Bacteria	Bacteroidota	Bacteroidia	Bacteroidales	Bacteroidaceae	Prevotella	Prevotella sp900316645	Not_novel	Novel
F1_Ai_52_bin_76	551	2223057	0.473201	5482	2324	93.32	1.42	Bacteria	Firmicutes_A	Clostridia	Oscillospirales	Acutalibacteraceae	Ruminococcus_E	Ruminococcus_E sp900319655	Not_novel	Novel
F1_Ai_52_bin_77	616	1816743	0.504976	3530	1945	87.41	3.86	Bacteria	Firmicutes_C	Negativicutes	Acidaminococcales	Acidaminococcaceae	Succiniclasticum	Succiniclasticum sp900315925	Not_novel	Novel
F1_Ai_52_bin_78	83	1912737	0.610646	37403	1560	94.24	0.17	Bacteria	Actinobacteriota	Actinomycetia	Actinomycetales	Bifidobacteriaceae	Bifidobacterium	Bifidobacterium merycicum	Not_novel	Not_novel
F1_Ai_52_bin_79	182	1373394	0.654026	9549	1367	61.8	2.92	Bacteria	Actinobacteriota	Coriobacteriia	Coriobacteriales	Atopobiaceae	Parafannyhessea		Not_novel	Novel
JB_Ai_53_bin_80	584	2098694	0.500142	4367	2272	73.52	4.34	Bacteria	Firmicutes_A	Clostridia	Lachnospirales	Lachnospiraceae	UBA2868	UBA2868 sp902779305	Not_novel	Novel
JB_Ai_53_bin_81	527	2258431	0.506889	5221	2368	92.64	3.77	Bacteria	Firmicutes_C	Negativicutes	Acidaminococcales	Acidaminococcaceae	Succiniclasticum	Succiniclasticum sp900315925	Not_novel	Novel
JB_Ai_53_bin_82	619	2427605	0.548903	4931	2811	87.49	3.22	Bacteria	Firmicutes_C	Negativicutes	Selenomonadales	Selenomonadaceae	RUG12372		Novel	Novel
JB_Ai_53_bin_83	1228	2792051	0.45214	2467	3280	74.57	5.02	Bacteria	Firmicutes_A	Clostridia	Oscillospirales	Ruminococcaceae	Ruminococcus	Ruminococcus sp016303195	Not_novel	Novel
JB_Ai_53_bin_84	429	867294	0.487579	2168	1102	55.36	0	Bacteria	Elusimicrobiota	Elusimicrobia	Elusimicrobiales	Elusimicrobiaceae	UBA1436	UBA1436 sp902761975	Not_novel	Novel
JB_Ai_53_bin_85	285	1415662	0.545155	5705	1519	66.82	1.18	Bacteria	Firmicutes_C	Negativicutes	Selenomonadales	Selenomonadaceae	UBA3796	UBA3796 sp902801565	Not_novel	Novel
JB_Ai_53_bin_86	53	909124	0.43782	27745	860	61.89	4.56	Bacteria	Patescibacteria	Saccharimonadia	Saccharimonadales	Nanosyncoccaceae	Nanosyncoccus		Novel	Novel
JB_Ai_53_bin_87	276	1344370	0.521504	5255	1294	52.02	2.96	Bacteria	Bacteroidota	Bacteroidia	Bacteroidales	Muribaculaceae	Sodaliphilus	Sodaliphilus sp902768435	Not_novel	Novel
JB_Ai_53_bin_88	297	2561544	0.481215	10640	2273	83.29	1.93	Bacteria	Bacteroidota	Bacteroidia	Bacteroidales	Bacteroidaceae	UBA4334	UBA4334 sp900316505	Not_novel	Novel
JB_Ai_53_bin_89	92	1916429	0.476902	36473	1725	92.39	1.68	Bacteria	Firmicutes_A	Clostridia	Oscillospirales	Acutalibacteraceae	Ruminococcus_E	Ruminococcus_E sp902797655	Not_novel	Novel
JB_Ai_53_bin_90	77	1742199	0.488434	47297	1565	55.73	0.86	Bacteria	Bacteroidota	Bacteroidia	Bacteroidales	Bacteroidaceae	Prevotella		Not_novel	Novel
F1_Ai_58_bin_91	511	2357063	0.708318	5491	2076	65.69	4.29	Bacteria	Verrucomicrobiota	Kiritimatiellae	RFP12	UBA3636	UBA3636	UBA3636 sp902761575	Not_novel	Novel
F1_Ai_58_bin_92	517	2110020	0.500764	5289	2168	87.64	2.75	Bacteria	Firmicutes_C	Negativicutes	Acidaminococcales	Acidaminococcaceae	Succiniclasticum	Succiniclasticum sp900315925	Not_novel	Novel
F1_Ai_58_bin_93	626	2258896	0.519966	4361	2278	68.05	1.7	Bacteria	Bacteroidota	Bacteroidia	Bacteroidales	Muribaculaceae	Sodaliphilus		Not_novel	Novel
F1_Ai_58_bin_94	193	1501796	0.60754	10268	1504	62.35	1.34	Bacteria	Firmicutes_A	Clostridia	Oscillospirales	Oscillospiraceae	Limivicinus	Limivicinus sp900320595	Not_novel	Novel
F1_Ai_58_bin_95	231	2227802	0.569477	12729	2043	86.36	0.75	Bacteria	Firmicutes_A	Clostridia	Christensenellales	CAG-74	GCA-900199385	GCA-900199385 sp902764875	Not_novel	Novel
F1_Ai_58_bin_96	58	1159257	0.53248	33629	1108	60.4	0	Bacteria	Firmicutes_A	Clostridia	Oscillospirales	Acutalibacteraceae	Ruminococcus_E	Ruminococcus_E sp900316555	Not_novel	Novel
F1_Ai_62_bin_97	331	1645034	0.380268	7581	1783	92.14	2.15	Bacteria	Firmicutes	Bacilli	Lactobacillales	Streptococcaceae	Streptococcus	Streptococcus infantarius	Not_novel	Novel
F1_Ai_62_bin_98	601	2008585	0.546431	3829	2180	72.43	1.45	Bacteria	Bacteroidota	Bacteroidia	Bacteroidales	Bacteroidaceae	Alloprevotella	Alloprevotella sp900321445	Not_novel	Novel
F1_Ai_62_bin_99	340	3737028	0.672102	16619	2910	83.71	0.98	Bacteria	Verrucomicrobiota	Kiritimatiellae	RFP12	UBA3636	UBA3636		Novel	Novel
F1_Ai_62_bin_100	231	1581576	0.355213	8181	1676	84.79	0.94	Bacteria	Firmicutes	Bacilli	Erysipelotrichales	Coprobacillaceae	Kandleria	Kandleria vitulina	Not_novel	Not_novel
F1_Ai_62_bin_101	352	2702179	0.506686	9803	2478	83.58	0.02	Bacteria	Firmicutes_A	Clostridia	Lachnospirales	Lachnospiraceae	UBA1066	UBA1066 sp902788035	Not_novel	Novel
F1_Ai_62_bin_102	1235	5830783	0.515187	4920	6071	79.02	7.28	Bacteria	Firmicutes_A	Clostridia	Christensenellales	CAG-74	Ventricola	Ventricola sp002395225	Not_novel	Novel
F1_Ai_62_bin_103	690	2338095	0.504731	4631	2409	91.85	6.08	Bacteria	Firmicutes_C	Negativicutes	Acidaminococcales	Acidaminococcaceae	Succiniclasticum	Succiniclasticum sp900315925	Not_novel	Novel
F1_Ai_62_bin_104	702	2467450	0.445638	4967	2428	93.51	0.67	Bacteria	Firmicutes_A	Clostridia	Oscillospirales	Acutalibacteraceae	RUG714	RUG714 sp902794945	Not_novel	Novel
F1_Ai_81_bin_105	634	2023630	0.506842	4419	2102	87.58	2.61	Bacteria	Firmicutes_C	Negativicutes	Acidaminococcales	Acidaminococcaceae	Succiniclasticum	Succiniclasticum sp900315925	Not_novel	Novel
F1_Ai_81_bin_106	2846	5836056	0.348638	2113	8276	70.45	4.19	Archaea	Methanobacteriota	Methanobacteria	Methanobacteriales	Methanobacteriaceae	Methanobrevibacter_A		Not_novel	Novel
F1_Ai_83_bin_107	1363	2857235	0.696159	2338	3153	69.09	7.73	Bacteria	Verrucomicrobiota	Kiritimatiellae	RFP12	UBA3636	UBA3636		Novel	Novel
F1_Ai_83_bin_108	308	1885204	0.499476	6571	1806	78.91	2.71	Bacteria	Firmicutes_C	Negativicutes	Acidaminococcales	Acidaminococcaceae	Succiniclasticum	Succiniclasticum sp900315925	Not_novel	Novel
F1_Ai_85_bin_109	543	3399149	0.569826	7655	3477	76.23	3.02	Bacteria	Firmicutes_A	Clostridia	Oscillospirales	Oscillospiraceae	Limivicinus	Limivicinus sp900317375	Not_novel	Novel
F1_Ai_85_bin_110	1252	2199000	0.702893	1771	2544	65.7	9.89	Bacteria	Verrucomicrobiota	Kiritimatiellae	RFP12	UBA3636	UBA3636		Not_novel	Novel
JB_Ai_91_bin_111	1008	2074060	0.526789	2209	2408	70.12	3.83	Bacteria	Firmicutes_A	Clostridia	Oscillospirales	Acutalibacteraceae	Ruminococcus_E		Not_novel	Novel
JB_Ai_91_bin_112	694	2209564	0.565905	3987	2560	82.65	4.41	Bacteria	Firmicutes_C	Negativicutes	Selenomonadales	Selenomonadaceae	RUG12372		Novel	Novel
JB_Ai_91_bin_113	381	2731364	0.398492	10572	2608	93.92	1.12	Bacteria	Spirochaetota	Spirochaetia	Treponematales	Treponemataceae	Treponema_D	Treponema_D sp017392945	Not_novel	Novel
JB_Ai_91_bin_114	114	2665541	0.475877	39328	2563	92.2	0.54	Bacteria	Bacteroidota	Bacteroidia	Bacteroidales	Paludibacteraceae	RF16	RF16 sp900320865	Not_novel	Novel
JB_Ai_91_bin_115	480	929808	0.383005	2084	1216	57.34	1.32	Bacteria	Firmicutes	Bacilli	Lactobacillales	Streptococcaceae	Streptococcus	Streptococcus infantarius	Not_novel	Novel
JB_Ai_91_bin_116	302	2024276	0.576987	11173	1995	94.95	0.84	Bacteria	Firmicutes_A	Clostridia	Oscillospirales	Acutalibacteraceae	RUG420	RUG420 sp900317085	Not_novel	Not_novel
JB_Ai_91_bin_117	603	2021316	0.567597	4336	2048	79.45	3.19	Bacteria	Bacteroidota	Bacteroidia	Bacteroidales	UBA932	Cryptobacteroides	Cryptobacteroides sp902795445	Not_novel	Novel
JB_Ai_91_bin_118	191	1837173	0.569621	15052	1622	77.46	0.48	Bacteria	Bacteroidota	Bacteroidia	Bacteroidales	UBA932	Cryptobacteroides	Cryptobacteroides sp002354005	Not_novel	Novel
JB_Ai_91_bin_119	151	2447893	0.644385	25593	2048	83.08	3.44	Bacteria	Verrucomicrobiota	Kiritimatiellae	RFP12	UBA1067	UBA1067	UBA1067 sp902800055	Not_novel	Novel
JB_Ai_91_bin_120	275	3122479	0.48751	28653	2861	69.67	1.94	Bacteria	Bacteroidota	Bacteroidia	Bacteroidales	Bacteroidaceae	Prevotella	Prevotella sp900315035	Not_novel	Novel
JB_Ai_91_bin_121	555	2178422	0.501589	5770	2217	84.01	2.3	Bacteria	Firmicutes_C	Negativicutes	Acidaminococcales	Acidaminococcaceae	Succiniclasticum	Succiniclasticum sp900315925	Not_novel	Novel
JB_Ai_91_bin_122	773	1879113	0.279778	2791	2732	61.06	5.22	Bacteria	Firmicutes_A	Clostridia	TANB77	CAG-508	CAG-269		Novel	Novel
merge_bin_123	889	3566656	0.653388	5602	3791	87.53	9.9	Bacteria	Desulfobacterota_I	Desulfovibrionia	Desulfovibrionales	Desulfovibrionaceae	Desulfovibrio	Desulfovibrio sp002369295	Not_novel	Novel
merge_bin_124	621	2049075	0.54912	3802	2182	66.23	3.23	Bacteria	Firmicutes_A	Clostridia	Lachnospirales	Lachnospiraceae	RGIG4930		Novel	Novel
merge_bin_125	822	2265298	0.591041	3264	2815	73.8	4.89	Bacteria	Actinobacteriota	Actinomycetia	Propionibacteriales	Propionibacteriaceae	Cutibacterium	Cutibacterium acnes	Not_novel	Not_novel
merge_bin_126	523	857907	0.378338	1659	1096	52.03	5.56	Bacteria	Firmicutes_A	Clostridia	Oscillospirales	Ruminococcaceae	RUG12519		Not_novel	Novel
merge_bin_127	539	1726060	0.460432	4230	2111	80.82	3.63	Bacteria	Firmicutes	Bacilli	Erysipelotrichales	Erysipelotrichaceae	RUG521	RUG521 sp900319675	Not_novel	Novel
merge_bin_128	569	4387956	0.529478	12857	3745	93.1	1.83	Bacteria	Planctomycetota	Planctomycetia	Pirellulales	Thermoguttaceae	RUG369		Novel	Novel
merge_bin_129	481	1921145	0.480799	5002	2152	87.86	3.76	Bacteria	Firmicutes_C	Negativicutes	Selenomonadales	Selenomonadaceae	Schwartzia	Schwartzia succinivorans	Not_novel	Novel
merge_bin_130	595	2623673	0.399689	5800	2926	90.36	3.73	Bacteria	Proteobacteria	Gammaproteobacteria	Enterobacterales	Succinivibrionaceae	Succinivibrio	Succinivibrio sp900316175	Not_novel	Not_novel
merge_bin_131	800	1356506	0.529928	1714	1879	56.4	9.13	Bacteria	Actinobacteriota	Coriobacteriia	Coriobacteriales	Eggerthellaceae	CACXMZ01		Novel	Novel
merge_bin_132	241	1828299	0.606959	9803	1620	80.68	5.75	Bacteria	Actinobacteriota	Actinomycetia	Actinomycetales	Bifidobacteriaceae	Bifidobacterium	Bifidobacterium thermophilum	Not_novel	Novel
merge_bin_133	55	507265	0.511555	11306	537	63.48	0	Bacteria	Patescibacteria	Saccharimonadia	Saccharimonadales	Nanosyncoccaceae	UBA2834	UBA2834 sp017430725	Not_novel	Novel
merge_bin_134	343	2301208	0.443419	7807	2395	72.15	2.96	Bacteria	Firmicutes_A	Clostridia	Lachnospirales	Lachnospiraceae	UBA2868	UBA2868 sp002350465	Not_novel	Novel
merge_bin_135	176	2101633	0.559765	18556	1878	91.01	7.8	Bacteria	Firmicutes_A	Clostridia	Lachnospirales	Lachnospiraceae	UBA1066	UBA1066 sp900315305	Not_novel	Not_novel
merge_bin_136	160	1878187	0.527444	15972	1740	88.15	1.41	Bacteria	Firmicutes_A	Clostridia	Lachnospirales	Lachnospiraceae	CAG-791	CAG-791 sp900317555	Not_novel	Not_novel
merge_bin_137	217	2301604	0.649344	14600	2153	86.85	7.4	Bacteria	Actinobacteriota	Coriobacteriia	Coriobacteriales	Atopobiaceae	Olegusella	Olegusella sp900314685	Not_novel	Novel
merge_bin_138	97	1852987	0.544359	37986	1659	85.48	7.63	Bacteria	Bacteroidota	Bacteroidia	Bacteroidales	P3	UBA1711	UBA1711 sp902783595	Not_novel	Novel
merge_bin_139	310	1529530	0.570318	5084	1598	68.89	1.81	Bacteria	Firmicutes_A	Clostridia	Lachnospirales	Lachnospiraceae	UBA1066	UBA1066 sp900317515	Not_novel	Novel
merge_bin_140	252	1700062	0.647185	7578	1801	78.8	3.13	Bacteria	Actinobacteriota	Coriobacteriia	Coriobacteriales	Atopobiaceae	RUG721	RUG721 sp900321745	Not_novel	Novel
merge_bin_141	198	2009677	0.479976	14058	1884	85.66	2.15	Bacteria	Firmicutes_A	Clostridia	Lachnospirales	Lachnospiraceae	RUG306	RUG306 sp902772635	Not_novel	Novel
merge_bin_142	413	3100281	0.624674	9627	2589	78.38	5.63	Bacteria	Verrucomicrobiota	Kiritimatiellae	RFP12	UBA1067	RUG572	RUG572 sp017459225	Not_novel	Novel
merge_bin_143	153	1742125	0.540942	16169	1684	77.76	1.34	Bacteria	Firmicutes_A	Clostridia	Oscillospirales	Acutalibacteraceae	RUG420	RUG420 sp900315285	Not_novel	Not_novel
merge_bin_144	105	1361562	0.501821	17081	1214	68.35	0.68	Bacteria	Bacteroidota	Bacteroidia	Bacteroidales	Bacteroidaceae	UBA4372	UBA4372 sp900313335	Not_novel	Novel
merge_bin_145	208	1934850	0.470741	13391	1858	85.28	3.13	Bacteria	Firmicutes_A	Clostridia	Lachnospirales	Lachnospiraceae	UBA2868	UBA2868 sp902803305	Not_novel	Not_novel
merge_bin_146	295	1970738	0.60433	7929	2030	90.68	1.69	Bacteria	Synergistota	Synergistia	Synergistales	Aminobacteriaceae	Fretibacterium	Fretibacterium sp016280565	Not_novel	Novel
1 Compared with GTDB database and the rumen prokaryotic genomes reported by Seshadri et al. (2018), Stewart et al. (2019), and Anderson and Fernando (2021).
