# Supplementary material for: Identification of 146 Metagenome-assembled Genomes from the Rumen Microbiome of Cattle in Japan
Source: Microbes Environ. 2022 Oct 21;37(4):ME22039. doi: 10.1264/jsme2.ME22039 (PMC9763041; doi:10.1264/jsme2.ME22039)
Supplement: Supplementary file 4 — Supplementary Material 4 [file 37_22039_s4.xlsx]

## Sheet: Sheet1
Table S3. Mapping rate against the MAGs in RUG1ANI95% (%)
MAG	F1_Ai_30	F1_Ai_85	F1_Ai_22	F1_Ai_83	F1_Ai_62	F1_Ai_36	Fi_Ai_60	F1_Ai_52	F1_Ai_024	Fi_Ai_81	F1_Ai_58	F1_Ai_424	JB_Ai_34	JB_Ai_030	JB_Ai_14	JB_Ai_18	JB_Ai_53	JB_Ai_91	JB_Iw_11	JB_Iw_12	JS_Iw_103	JS_Iw_105
F1_Ai_024_bin_1	0	1.46534	0	0.330261	0	0	0.0240292	2.39429	1.91276	1.79238	0.816836	0	0	0	0	0	0	0	0.6598	0.114099	0	0
F1_Ai_024_bin_2	6.99002	1.80941	4.91736	2.36845	1.36049	3.59191	0.223821	0.699116	0.8213	0.768048	4.6812	0.538673	2.60986	0.0459054	2.90267	0.991664	0.453763	0.435662	2.65155	1.03169	1.07663	0.55403
F1_Ai_024_bin_3	0.179592	0.261623	0.326399	0.195929	0.144052	0.0884456	0	0	0.68447	0	0.251756	0.03664	0.0879625	0	0.103522	0.0390136	0.0325978	0	0.0327562	0.0377943	0	0
F1_Ai_024_bin_4	0	0	0.0796287	0	0.0465051	0	0.0715968	0	3.64646	0.0266637	1.95227	0.0319803	0.030794	0	0.251178	1.28419	0.0218902	0	0.225336	0.230192	0	0
F1_Ai_024_bin_5	0	0	0	0	0	0	0.0361953	0	1.88624	0	1.46114	0	0	0	0	0	0	0	0	0.0176746	0	0
F1_Ai_024_bin_7	0	0	0	0	0.196571	0	0.44022	0.180996	10.1567	0.355679	0.526948	0.41283	0.138053	0.473515	0.105036	0.178751	0.210608	0.4265	0	0	0	0
F1_Ai_024_bin_8	0	0	0	0	0	0	0	0	1.61377	0	0.0513256	0	0.0550939	0	0.053441	0.074853	0.154944	0	0.135298	0	0	0
JB_Ai_030_bin_9	0	0	0	0	0	0	0	0	0	0	0	0	0	0.58301	0	0	0	0	0	0	0	0
JB_Ai_030_bin_10	0.749525	0.508608	0.120071	0.361704	0.123613	0.151522	0.089417	0.59886	0.0510111	0.288839	0.221266	0.155178	0.0508685	1.42925	0.380473	0.0592119	0.0811525	0.232578	0.0292798	0	0.791905	0.0877072
JB_Ai_030_bin_11	0	0.128188	0.186969	0.115184	0.0330941	0.133009	0.128129	0.0797519	0.0249861	0.0582619	0.0462383	0.0953233	0.105193	3.68901	0.140701	0.101046	0.288755	0.0675344	0	0	0.204076	0.159809
JB_Ai_030_bin_12	0	0	0	0	0.104592	0	0.30403	0.134345	0.0835666	0.0480756	0.0265757	0.055779	0.116236	0.562867	0	0.124204	0.0493922	0.0364273	0	0	0	0
JB_Ai_030_bin_13	0.255236	0.340873	0.103566	0.159699	0.179993	0.63914	0.127887	0.221203	0	0.0374894	0.0370059	0.142555	0.0578853	1.39998	0.370827	0.0226525	0.333738	0.107308	0.103634	0.310181	0.0552503	0.0888958
JB_Ai_030_bin_14	0.17506	0.349498	0.567323	0.227721	0.603893	0.802754	2.86537	0.82005	0.845443	5.31061	2.28947	0.496	0.420254	42.4932	0.777052	0.687471	0.55465	0.864122	1.52332	0.512737	0.568423	1.96022
JB_Ai_030_bin_15	0	0	0	0	0	0	0	0	0	0	0	0	0	0.655042	0	0	0	0	0	0	0	0
JB_Ai_030_bin_16	0	0	0.0481075	0	0	0	0	0.0766307	0.0460445	0.0474205	0.0168486	0.0234674	0.059325	1.33705	0.039035	0.101068	0.157572	0.360902	0.564434	0.302645	0.187879	0.361831
JB_Ai_030_bin_17	1.0273	0.771932	1.01392	2.06582	2.18933	1.65785	1.35142	1.49431	0.816114	1.92686	0.916848	1.13917	1.19485	2.26071	1.01399	1.47874	0.786337	2.5148	0.552562	0.957372	2.43125	2.17004
JS_Iw_105_bin_21	0	0	0	0	0	0	0	0	0	0	0	0	0	0	0	0	0	0	0	0	0	1.5681
JS_Iw_105_bin_22	0	0.2048	0	0	0.0660458	0	0	0.146391	0	0	0	0	0	0.017289	0	0	0.0191894	0	0	0	0.588433	1.31272
JS_Iw_105_bin_23	0	0	0	0	0	0	0.0525224	0	0	0	0	0.0125609	0	0	0	0	0	0	0	0	0.0617424	2.01343
JS_Iw_105_bin_24	0	0.0656551	0	0.0556669	0	0	0.0662247	0	0	0	0	0	0	0	0	0	0	0	0	0	0.107492	2.61861
JS_Iw_105_bin_25	0	0	0	0	0	0	0.0360337	0	0	0	0	0	0	0	0	0	0	0	0	0	0.0610059	1.70402
JS_Iw_105_bin_26	0	0.0568728	0.114324	0.0657227	0.332356	0.0966	0	0.0440196	0	0.0266619	0	0.0161023	0	0.0295547	0.157332	0.0558209	0.030843	0.232484	0.0545366	0.0354442	0.707296	2.29168
JS_Iw_105_bin_27	0	0.110306	0	0	0	0	0.0599131	0	0	0	0	0	0	0.0573079	0	0	0	0	0	0	0.235781	1.44246
JS_Iw_105_bin_28	0	0	0	0	0	0	0	0	0	0	0	0	0	0	0	0	0	0	0	0	0.0338027	2.47906
JS_Iw_105_bin_29	0	0.0591514	0	0.0623603	0	0	0.42054	0.0604101	0	0.0350256	0	0	0	0.131935	0	0	0.0369861	0	0	0	0.316879	2.75018
JB_Iw_11_bin_32	0.821029	0.370682	0.575121	0.518168	0.112186	0.426733	0.0406891	0.101519	0.0534069	0.0941378	0.894464	0.0715525	0.225768	0.0652414	0.383977	0.123111	0.0953072	0.0774895	0.914472	0.264048	0.309384	0.070463
JB_Iw_11_bin_33	0	0	0.0289884	0	0	0	0	0	0	0	0	0	0.0187476	0	0	0	0.0120863	0.275228	1.38474	0.16083	0	0.624324
JB_Iw_11_bin_34	0.198362	0.25122	0.615712	0.419152	0.449267	0.336402	0	0.219339	0.294031	0.256728	0.240989	0.722147	0.487202	0.270698	0.312617	0.396779	0.15649	0.323053	8.65624	8.59961	0.213494	0.135213
JB_Iw_12_bin_35	0.119411	0.0914364	0.0738164	0.973024	0	0	0	0	0	0	0	0	0	0	0.128057	0.0527838	0	0	0.516231	1.04173	0.0714529	0
JB_Iw_12_bin_37	0	0.0547016	0	0	0	0	0	0	0	0	0	0	0	0	0	0	0	0	0.350212	0.765951	0	0
JB_Iw_12_bin_38	0	0.0497758	0.599947	1.20237	0.0479913	0	0	0	0.0198813	0	0	0	0	0	0	0.0726975	0	0	0.778397	1.24336	0	0
JB_Ai_14_bin_40	0	0.196069	0	0	0	0	0	0	0.108725	0	0.024165	0	0.0332397	0	1.92601	0.46143	0	0	0	0.0414745	0	0
JB_Ai_14_bin_41	0.823152	2.21771	0.799146	1.49886	0.877595	0.85603	0.0291543	0.0949017	0.0338067	0.0249758	1.41258	0.0508392	0.0997599	0	3.42113	0.248725	0.189336	0.0390994	0.0226068	0.0217205	0.558671	0.422146
JB_Ai_18_bin_42	0.457342	1.24328	0.371492	0.943105	0.266774	0.314874	0	0	0	0	0.15471	0.0255693	0.54319	0	1.22278	0.705154	0.0982171	0.370013	0.233786	0.245559	0.248018	0.02266
JB_Ai_18_bin_43	0	0	0	0	0	0	0	0.0324712	0.0131826	0	0.0227987	0	0.0302869	0	0.158422	0.797317	0.0257793	0.0249085	0	0	0	0
JB_Ai_18_bin_44	0	0.235596	0.255766	0.0519595	0.204229	0	0.0656306	0	0.0203786	0	0.15039	0.0389365	0.350984	0	0.883272	2.0781	0.0370711	0	0.0183024	0.0380592	0	0
JB_Ai_18_bin_45	0	0	0	0	0	0	0	0	0.0370331	0.0262544	0.0410172	0.0685871	0	0	0	1.66445	0	0.170063	0	0	0	0
JB_Ai_18_bin_46	0	0.0613205	0.0579421	0	0.0792306	0	0.0481933	0.081666	0.153033	0.115107	0.580189	0.0748179	0.168973	0.0305093	0.128107	1.75757	0.0880592	0.128706	0	0.057614	0	0
JB_Ai_18_bin_47	0	0.29349	0.0799665	0.315373	0.0659735	0	0	0	0.0202945	0	0.29793	0.0441218	0.038764	0	0.0583819	0.826895	0.0683725	0.0838395	0	0	0	0
JB_Ai_18_bin_49	0	0	0.0804207	0	0.0516347	0	0	0.0589194	0.0938406	0.0726714	0	0.144239	0.239231	0.0806723	0.428852	0.950172	0.0399013	0.174559	0	0	0	0
JB_Ai_18_bin_50	0.496639	0.501082	1.03241	0.595421	0.746915	0.324583	0.402743	0.28838	0.388521	0.586816	0.382659	0.339002	1.22607	0.22087	0.389786	1.88344	0.453752	0.655256	0.0400999	0.0565834	0.159588	0.0449
F1_Ai_30_bin_55	2.2693	0	0	0	0.171923	0.159792	1.44823	0.432241	0.0349025	0.0657354	0.0199211	0.284712	0.0253558	0.0986237	0	0.0690453	0.0153478	0.0225081	0.0258721	0	0	0
F1_Ai_30_bin_56	3.09377	0.57249	0.990016	0.802883	0.726872	1.56964	0.425218	0.692672	0.485265	0.826633	0.47273	0.527707	0.468163	0.469522	0.861942	2.655	0.413147	0.584664	5.95916	2.46545	1.32506	0.379759
JB_Ai_34_bin_57	0	0	0	0	0.129881	0	0	0	0	0	0	0	0.71309	0	0	0	0.0721493	0	0	0	0.189552	0.0605383
JB_Ai_34_bin_58	0.06812	0.166843	0.100047	0.0477356	0.137933	0	0.194087	0.0864761	0.0349672	0.192132	0.0706247	0.144865	0.786198	0.0345393	0.0945235	0.276788	0.137839	0.217251	0.053233	0.12516	0	0
JB_Ai_34_bin_62	0	0	0	0	0.0431484	0	0.247255	0.148596	0.21338	0.0363396	0.056773	0.0471758	1.07449	0.0527208	0.0465223	0.0720297	0.0725576	0.0602248	0	0	0	0
JB_Ai_34_bin_63	0.107617	0.286557	0.232937	0.204409	0.222616	0.124397	1.36673	0.137168	0.0339756	0.0811615	0.0666062	0.101396	1.88683	0.0246619	0.913152	0.308273	0.193509	0.189692	0	0	0.549029	0.101752
JB_Ai_34_bin_64	0	0	0	0	0.0661608	0	0.0868639	0.229849	0.156605	0.0918527	0.206874	0.260095	2.6947	0.0563756	0.153453	0.279105	0.0892712	0.0289544	0.0707862	0	0	0.0890349
F1_Ai_424_bin_67	0	0	0	0	0.0287891	0	0.621183	0.574768	0.400277	1.0526	0.288538	1.47619	0.0297726	0.639079	0.233375	0.463099	0	0.0906829	0	0	0	0
F1_Ai_424_bin_69	0.285101	0.472602	0.634957	0.406093	0.340195	0.428455	0.175265	1.44149	0.130482	0.767754	0.693871	1.00705	0.101941	0.252671	0.205322	0.522347	0.560779	0.19737	0.0787847	0.222871	0	0.209886
F1_Ai_424_bin_72	0.16785	0.0671401	0.0498503	0.0868089	0.87256	0.525473	0.18953	0.0756922	1.81961	0.0864411	0.530103	3.13035	0	0.103272	0.430103	0.0496069	0.0506347	0.0464587	0.404195	0.0647566	0	0.033514
F1_Ai_424_bin_73	0.866882	0.889697	1.38501	2.19841	1.39945	0.843436	0.304859	2.11578	0.0401422	1.8198	0.242512	0.683974	0.748496	0.157377	0.729631	0.204311	0.335909	0.493971	0.117416	0.039651	0.400586	0.123782
F1_Ai_424_bin_74	0.341937	0.527273	2.35968	0.418494	1.10636	0.543162	1.17509	1.84073	6.41255	1.79582	1.22521	5.24295	3.15535	0.392439	0.835997	2.17871	0.753419	1.64235	6.22744	6.89487	0.373592	0.176204
F1_Ai_424_bin_75	0.533103	0.638082	1.53124	0.639438	1.25582	1.3048	0.720819	2.42549	7.34254	13.8667	2.11935	10.3512	1.5883	2.14377	0.462772	2.15336	0.745126	2.79547	6.92636	6.9289	1.11037	0.205339
F1_Ai_52_bin_76	1.39155	1.1663	0.903869	0.671332	0.232902	0.749458	0.378793	2.66167	0.24827	1.48218	0.982724	1.74627	0.405287	0.547538	0.195041	0.375523	0.728716	0.32103	0.136479	0.216457	3.57645	0.159256
F1_Ai_52_bin_78	0.16186	0.0936987	0	0	0.0228132	0.204348	0	9.32658	0	2.38381	0	0.249707	0.653423	0.881087	0.0300599	0.0339564	0.30859	0.0403909	0.235424	0	0	0
F1_Ai_52_bin_79	0	0.165325	0	0	0.274732	0.170412	1.98238	2.65404	0	0.122037	0	0.257327	0.0522005	0.104113	0.178786	0.0362195	0.0466497	0.0635939	0	0	0.434355	0.896648
JB_Ai_53_bin_80	0	0	0	0	0.0188467	0	0	0.0864708	0.0117765	0	0	0	0.0287972	0	0.0299841	0.114591	0.542186	0.0929787	0.0178402	0.0247437	0	0
JB_Ai_53_bin_82	0.0547843	0.0686825	0.127664	0.0461161	0.112982	0	0.108111	0.0358552	0.0377078	0.102104	0.0877968	0.122089	0.126229	0.0275737	0.0897872	0.257178	0.64654	0.138022	0.0443252	0.294167	0	0
JB_Ai_53_bin_84	0	0	0	0	0	0	0	0	0.0119389	0	0	0	0	0	0	0	0.438277	0	0	0	0	0
JB_Ai_53_bin_85	0.367506	0.596982	0.196745	0.491685	0.291385	0.213591	0.0565439	0.204781	0.494978	0.570388	0.325287	0.341857	0.790953	0.0646414	0.600833	1.06838	0.926647	0.498995	0	0.0621497	0.06308	0
JB_Ai_53_bin_86	0.194488	0.043883	0.271148	0.0920857	0.0678973	0	0	0.0829465	0.0339357	0	0.0534721	0.0645023	0.0977842	0	0.0543886	0.241059	0.990526	0.096603	0.10327	0	0	0
JB_Ai_53_bin_87	0	0	0.106134	0.0773185	0	0	0	0	0	0	0	0	0.11076	0	0.107931	0.275577	0.606335	0	0	0	0	0
JB_Ai_53_bin_88	0	0	0	0	0	0	0	0	0.037753	0	0	0	0.122314	0	0.103212	0.360867	0.792932	0	0.437261	0.0674214	0	0
JB_Ai_53_bin_89	0	0.0853988	0	0	0	0	0	0	0	0	0	0	0.0166712	0	0.0619684	0	1.46894	0	0	0	0.380338	0.305528
JB_Ai_53_bin_90	0.130984	0.197921	0.465265	0.117499	0.582919	0.239298	0.81927	0.937128	0.687796	3.72812	0.547858	0.604046	17.4292	0.826664	0.497782	0.741574	21.9993	1.18325	0.413145	0.445507	0.22705	0.167524
F1_Ai_58_bin_91	1.02141	1.49292	1.71119	0.252389	0.118284	0.62796	1.1615	0.474126	0.0786844	0.123527	1.48591	0.199422	0.0485801	0.0606687	0.338005	0.112744	0.0358242	0.568964	0.0736419	0.119949	0.111641	0.0495947
F1_Ai_58_bin_93	0	0	0	0	0	0	0.170847	0	0.393685	0.0220905	1.5557	0.0870547	0.0404496	0	0.752326	0	0.465812	0	0	0	0	0.0284182
F1_Ai_58_bin_95	0.822357	3.09715	3.79513	4.56399	0.926645	2.4439	0.213358	1.01276	0.0930684	0.679578	3.35729	0.128167	0.6916	0	2.38644	0.314101	0.87128	0.413277	0.609382	0.584823	4.7679	0.657542
F1_Ai_62_bin_97	0.0822346	0	0.0711637	0.0406151	0.999882	0.118017	0.053471	0.229821	0.0683343	0.189847	0.1313	0.225917	0.0512675	0.0447208	0.247129	0.379369	0.163875	0.45791	0.0149687	0	0	0
F1_Ai_62_bin_98	0.0889273	0	0	0	1.03551	0.0575593	0.0503473	0.0454817	0.0359777	0.0396133	0.0373656	0.103399	0	0.396582	0.0697723	0.039553	0	0.0631446	0.0357105	0	0.228016	0
F1_Ai_62_bin_99	0.260617	0.214371	1.27156	0.329452	2.56842	0.255754	1.23833	0.241481	0	0.183974	0.0666554	0.332716	0.0911251	0	0.0716789	0.142691	0.0426617	0.218629	0.0598661	0	0.355504	0.0428543
F1_Ai_62_bin_100	0.0846101	0.0623771	0	0	1.12569	0.0780545	0	0	0	0	0	0	0	0	0	0	0	0	0.0279691	0	0.187434	0.13145
F1_Ai_62_bin_101	0.383946	0.336246	0.256437	0.431848	2.43089	0.374875	0.132599	0.306086	0.033624	0.158836	0.133826	0.0588011	0.360365	0.0557611	0.361472	0.133784	0.144896	0.137303	0.0231484	0.0322585	0.0802017	0.0640784
F1_Ai_62_bin_104	1.07272	0.327688	0.476838	0	1.77136	0.352472	0.256084	0.261123	0.0874056	0.215583	0.218782	0.0876247	0	0.0955258	0.162436	0.171272	0.096042	0.132367	0.103661	0.0636524	0.214092	0.188177
F1_Ai_83_bin_107	0.103168	0.214712	0.220779	2.38068	0.0946875	0.104572	0.130968	0.068298	0.0232059	0	0.161611	0.0542095	0.0285223	0.0227453	0.152449	0.101795	0	0.146148	0.0561619	0.043911	0.0813522	0.0227154
F1_Ai_83_bin_108	0.680765	2.89303	0.730877	0.831247	0.510285	0.500207	0.100567	0.398382	0.0813965	0.144968	1.51748	0.174924	0.590918	0.0396883	2.38522	0.133009	0.253243	0.607812	0.356538	0.24585	0.81333	0.147461
JB_Ai_91_bin_111	0.583708	0.74246	0.361736	1.34504	0.0717931	0.20515	0.0628752	0.0908093	0.0574617	0.0865513	0.380663	0.0760416	0.141921	0.0732451	0.206352	0.299038	0.0755453	0.869694	0.318059	0.177988	0.448327	0.0686
JB_Ai_91_bin_112	0	0	0	0	0.038045	0	0	0.0328411	0.0341291	0.0626378	0.0823124	0.0620269	0.0369858	0	0.0410149	0.100877	0.067226	0.93352	0.031758	0.053935	0	0
JB_Ai_91_bin_113	0	0	0	0	0	0	0	0	0.127198	0.0908231	0.0232751	0.0466176	0	0.0559402	0	0.716789	0.142079	1.20222	0	0	0	0
JB_Ai_91_bin_114	0	0.0639018	0.0482483	0.0675276	0.0522878	0	0.218664	0.410285	1.11171	0.20939	0.236704	0.60767	0.0784991	0.0851038	0.0782075	1.03324	0.134759	3.88128	0.238678	0	0.0991998	0
JB_Ai_91_bin_116	5.13973	4.80442	4.45095	5.83007	14.3799	3.61999	2.39256	3.35963	1.40386	3.42291	4.325	2.97533	3.13331	0.322587	1.89172	3.29215	1.91555	4.33162	1.08027	1.39655	1.31662	0.892543
JB_Ai_91_bin_117	0	0	0	0	0.0540885	0	0	0	0.167427	0	0.0754297	0	0	0	0.207402	0.150492	0.0388074	0.888864	0	0	0	0
JB_Ai_91_bin_118	0.782052	0.387849	1.24741	0.372549	1.43612	0.450761	0.325851	0.921774	0.478525	1.10826	0.253477	12.4674	0.969106	0.505937	1.34104	0.293892	0.125704	3.2167	0.27362	0.413504	0.331178	0.142097
JB_Ai_91_bin_119	0	0.390747	0.240023	0.128363	0.0738005	0.102458	0	0	0.180899	0.0577227	0.533232	0.125579	0.0454992	0.0162668	0.094353	0.130024	0.101234	2.87356	0.0739811	0.095235	0	0
JB_Ai_91_bin_120	0.346577	0.381052	0.822419	1.09366	0.667999	0.331077	0.992153	0.564388	4.00707	1.12323	0.60187	0.839177	0.479093	1.10073	0.411044	1.09578	1.03799	14.8233	0.577032	0.519626	0.391538	0.22734
JB_Ai_91_bin_122	0	0	0	0	0.409572	0	0	0	0	0	0.358869	0.0386464	0	0.0678953	0	0.689135	0	1.36869	0	0	0	0
merge_bin_123	0.0649902	0.0918813	0.0833301	0.0919401	0.0405194	0	0	0.316541	0.053824	0.19879	0.24968	0.383042	0.059694	0	0.0911685	0.089421	0.0188705	0.32202	0	0	0	0
merge_bin_124	0	0	0	0	0.0218066	0	0	0	0	0.0239179	0.0923448	0.119493	0.0231044	0	0.0695631	0.059724	0.337504	0.0793723	0	0	0	0
merge_bin_125	0.0574543	0.40365	0.0954634	0.0635622	0	0	0.0549653	0.0401728	0	0.0309703	0.0310566	0	0.0807048	0	0.647872	0	0	0.0228166	0.0305309	0	0	0
merge_bin_126	0.205325	0.0597994	0	0.217565	0.248677	0	0	0	0	0.0200492	0.0282539	0.0117257	0.0748974	0	0.0301382	0	0.0149616	0.0586317	0.0313897	0.0469379	0	0
merge_bin_127	0.130532	0.159588	0.196682	0.478965	0.0177757	0.154177	0	0	0.0202178	0	0.279991	0.0334604	0.0685882	0	0.354285	0.156089	0.0616893	0.0258839	0	0.0254904	0	0
merge_bin_128	0	0.0952738	0.199689	0.0826469	0.200785	0	0	0	0.0542127	0.0983288	0.302472	0.034024	0.17735	0.0224392	0.226869	0.550417	0.147095	0.212601	0.0530458	0.0258274	0	0
merge_bin_129	0	0.0435992	0	0	0.0635929	0	0.0600303	0.117504	0.0885217	0.25136	0	0.105672	0.113957	0.455415	0	0.256193	0.0613311	0.112831	0	0.0266338	0	0
merge_bin_130	0.0693089	0.301617	0	0	0	0	0	0	0.117042	0.0799975	0	0.0926966	0.258425	0	0	0.135253	0.222583	0.143748	0	0	0	0
merge_bin_131	0	0	0.101315	0	0.0251475	0.201364	0	0.0680017	0.0477387	0.0295467	0.0931388	0.0324222	0.0191661	0	0	0.111804	0.0363564	0.0381908	0	0.0428605	0	0
merge_bin_132	0	0	0	0	0.169457	0	0.35201	0.073458	0.0551406	0.051322	0.0393668	0.254338	0.0662897	0.0793562	0.0316648	0.127962	0.0476018	0.0269863	0.0401643	0	0	0
merge_bin_133	0.0581507	0.0605827	0.245107	0.100856	0.0768596	0.0962743	0	0	0.0797306	0	0.0535735	0	0.0999045	0	0.153127	0.152783	0.700634	0	0.157438	0.159512	0	0
merge_bin_134	0.173016	0.212473	0.236683	0.273737	0.245592	0.190126	0.096242	0.128508	0.0216978	0.0486563	0.0407926	0.032173	0.147919	0.0382929	0.18338	0.251369	0.409421	0.295697	0.150034	0.349093	0.421329	0.199163
merge_bin_135	0	0.0519895	0	0	0	0	0.0329474	0	0	0	0	0	0.591465	0.100125	0	0	0.101845	0	0	0	0.358077	0.930143
merge_bin_136	1.44985	0.605954	0.0461029	0.0902495	0.0683481	0.271828	0.392927	0.968423	0	0.0425857	0	0.0800295	0	0.156488	0.0542668	0.0994652	0.0220739	0	0.0444948	0	1.34235	10.2824
merge_bin_137	0	0	0	0	0	0	7.66118	0.109209	0.0140989	0	0.159014	0	0	0	0	0	0	0	0	0	0	0.614349
merge_bin_138	0	0	0	0	0.0766214	0	0.0836343	0	1.72237	0	0.0451206	0.0482068	0	0.0454899	0	0.0586375	0.0300249	0.03739	0	0	0	0
merge_bin_139	0.049011	0.060749	0.118516	0	0.171687	0.259653	0	0.165947	0	0.0516555	0	0.0419382	0.170661	0	0.824883	0.0459021	0.0671034	0.0394698	0.050574	0.0408864	0.182897	0
merge_bin_140	0.248098	0.581128	0.329401	0.212405	0.0684256	0.260143	0.19417	0.0770811	0.024955	0.0384538	0.437677	0.10242	0.467027	0	0.423318	0.219094	0.0865658	0.0725328	0.0631323	0	0.13325	0.0712311
merge_bin_141	0.102479	0.349532	0.235856	0.298934	0.0618576	0.171244	0.063775	0.261499	0.0387065	0.0519884	0.0595774	0.213419	0.0746559	0	0.0636808	0.117595	0.162683	0.273562	0.0255546	0.220104	0.103955	0
merge_bin_142	0	0.311881	0.111365	0.0913449	0.0266897	0	0.304577	0.101435	0.0623701	0.0805192	0.345124	0.169297	0.129692	0.109324	0.0983528	0.0937958	0.0725909	0.261473	0.0460682	0.0380936	0	0
merge_bin_143	0	0	0	0	0.490803	0	0.0542574	0	0	0	0	0	0	0.623472	0	0	0	0	0	0	0	0.265967
merge_bin_144	0	0.0455889	0	0	0.242141	0.124342	0	0.313454	0.0217511	0.135699	0.0278149	0.527082	0.422371	0	0.0807197	0.444295	0.213647	0.0300946	0.247691	0.0439051	0	0
merge_bin_145	0.0759248	0.0714946	0.0852655	0.376885	0.0711219	0	0	0	0	0	0	0	0.0591954	0	0.114661	0.319354	0.120204	0.123658	0.157766	0.498356	0	0
merge_bin_146	0.152023	0.268486	0.0749893	0.715762	0.165334	0.103639	0	0	0.015222	0.0362462	0.0411202	0.0220784	0.0227119	0	0.184384	0.174397	0.0280675	0.159513	0.0343974	0.116022	0	0
unmapped	63.3835	63.0783	60.7325	60.4114	52.2929	72.0483	65.9651	54.8235	46.6049	49.8401	56.6493	47.6262	48.59	32.7159	62.5164	57.2528	53.9125	44.1235	54.2147	60.6805	70.4139	57.1826
