# Supplementary material for: Identification of 146 Metagenome-assembled Genomes from the Rumen Microbiome of Cattle in Japan
Source: Microbes Environ. 2022 Oct 21;37(4):ME22039. doi: 10.1264/jsme2.ME22039 (PMC9763041; doi:10.1264/jsme2.ME22039)
Supplement: Supplementary file 6 — Supplementary Material 6 [file 37_22039_s6.xlsx]

## Sheet: Sheet1
Table S5. Dockerin and cohesin containing proteins in RUG1ANI99% MAGs.
MAG ID	GTDB classification	Protein ID	Cellulosome and amylosome components	CAZyme domains
F1_Ai_024_bin_2	d__Bacteria; p__Firmicutes_A; c__Clostridia; o__Oscillospirales; f__Acutalibacteraceae; g__Ruminococcus_E; s__Ruminococcus_E sp900316555	NODE_532_length_24818_cov_6.953277_19	Dockerin
		NODE_1069_length_16686_cov_7.984667_4	Dockerin
		NODE_1325_length_14924_cov_5.004775_4	Dockerin
		NODE_1545_length_13604_cov_8.855118_4	Dockerin	GH13_28
		NODE_2398_length_10392_cov_5.322434_1	Dockerin	CBM48, GH13_14
		NODE_2509_length_10117_cov_6.495826_2	Dockerin
		NODE_2621_length_9835_cov_6.035276_1	Dockerin
		NODE_9795_length_4163_cov_8.477605_1	Dockerin
		NODE_25306_length_2207_cov_5.240242_2	Dockerin
F1_Ai_024_bin_3	d__Bacteria; p__Firmicutes_A; c__Clostridia; o__Oscillospirales; f__Oscillospiraceae; g__Limivicinus; s__	NODE_7005_length_5203_cov_6.014375_1	Cohesin
		NODE_885_length_18777_cov_5.998771_9	Dockerin
		NODE_1172_length_16016_cov_7.108765_8	Dockerin
		NODE_1379_length_14619_cov_5.800055_12	Dockerin
F1_Ai_024_bin_7	d__Bacteria; p__Bacteroidota; c__Bacteroidia; o__Bacteroidales; f__Bacteroidaceae; g__Prevotella; s__Prevotella sp017458125	NODE_1261_length_15393_cov_103.757270_4	Dockerin
		NODE_1261_length_15393_cov_103.757270_13	Dockerin
JB_Ai_030_bin_10	d__Bacteria; p__Firmicutes_A; c__Clostridia; o__Oscillospirales; f__Acutalibacteraceae; g__Ruminococcus_E; s__Ruminococcus_E sp900314795	NODE_1367_length_14690_cov_7.322515_1	Cohesin
		NODE_416_length_28391_cov_8.755470_9	Dockerin
		NODE_564_length_24041_cov_6.382348_3	Dockerin	CBM48, GH13_14
		NODE_978_length_17767_cov_8.412545_5	Dockerin
		NODE_1731_length_12434_cov_10.101543_11	Dockerin
		NODE_1779_length_12224_cov_7.618868_13	Dockerin
		NODE_6226_length_4641_cov_7.525949_1	Dockerin
		NODE_7212_length_4116_cov_6.245999_1	Dockerin
		NODE_7686_length_3914_cov_10.643690_3	Dockerin
		NODE_7689_length_3913_cov_9.057284_1	Dockerin
		NODE_11259_length_2899_cov_5.364276_4	Dockerin
		NODE_19358_length_1917_cov_3.572503_1	Dockerin
JB_Ai_030_bin_13	d__Bacteria; p__Firmicutes_A; c__Clostridia; o__Oscillospirales; f__Ruminococcaceae; g__Ruminococcus; s__Ruminococcus sp016303195	NODE_5923_length_4823_cov_7.740772_3	Cohesin
		NODE_574_length_23853_cov_6.643289_21	Dockerin	CBM32, GH43_24
		NODE_3287_length_7760_cov_10.528748_3	Dockerin
		NODE_6985_length_4219_cov_9.489193_1	Dockerin
		NODE_7888_length_3838_cov_4.049167_1	Dockerin
		NODE_17529_length_2064_cov_5.802887_1	Dockerin
JS_Iw_103_bin_19	d__Bacteria; p__Firmicutes_A; c__Clostridia; o__Oscillospirales; f__Acutalibacteraceae; g__Ruminococcus_E; s__Ruminococcus_E sp900319655	NODE_53_length_22902_cov_9.306167_20	Cohesin
		NODE_3_length_64158_cov_10.851224_7	Dockerin
		NODE_128_length_16282_cov_7.348185_3	Dockerin
		NODE_133_length_16095_cov_9.187905_1	Dockerin
		NODE_258_length_12210_cov_6.424023_1	Dockerin
		NODE_322_length_10961_cov_5.796626_4	Dockerin
		NODE_441_length_9228_cov_7.884443_1	Dockerin
		NODE_442_length_9217_cov_9.510041_6	Dockerin
		NODE_538_length_8398_cov_6.982500_3	Dockerin
		NODE_751_length_7178_cov_8.604099_1	Dockerin
		NODE_751_length_7178_cov_8.604099_2	Dockerin
		NODE_903_length_6445_cov_6.140219_2	Dockerin
		NODE_1128_length_5663_cov_5.263730_6	Dockerin
		NODE_1753_length_4435_cov_6.370320_5	Dockerin	CBM74
		NODE_1796_length_4378_cov_5.820495_2	Dockerin
		NODE_2178_length_3881_cov_7.309462_2	Dockerin
		NODE_2296_length_3771_cov_3.868407_2	Dockerin
		NODE_8543_length_1652_cov_14.572323_2	Dockerin
JB_Iw_11_bin_32	d__Bacteria; p__Firmicutes_A; c__Clostridia; o__Oscillospirales; f__Acutalibacteraceae; g__Ruminococcus_E; s__	NODE_5233_length_3723_cov_4.726281_1	Cohesin, Dockerin
		NODE_1150_length_8696_cov_4.847703_1	Dockerin
		NODE_2612_length_5484_cov_5.663658_1	Dockerin
		NODE_2673_length_5433_cov_4.108591_1	Dockerin
		NODE_3965_length_4332_cov_6.000234_1	Dockerin
		NODE_4254_length_4173_cov_6.257649_4	Dockerin
		NODE_5233_length_3723_cov_4.726281_3	Dockerin
		NODE_6068_length_3424_cov_3.769961_5	Dockerin
		NODE_6070_length_3423_cov_5.161817_3	Dockerin
		NODE_6669_length_3232_cov_4.443500_4	Dockerin
		NODE_7736_length_2970_cov_3.621955_1	Dockerin
		NODE_8884_length_2740_cov_4.184730_4	Dockerin
		NODE_9282_length_2669_cov_6.803366_1	Dockerin
		NODE_9481_length_2636_cov_5.057730_2	Dockerin
		NODE_11667_length_2347_cov_4.188482_1	Dockerin
		NODE_11718_length_2341_cov_5.528871_1	Dockerin
		NODE_31603_length_1315_cov_3.083333_1	Dockerin
JB_Ai_18_bin_44	d__Bacteria; p__Bacteroidota; c__Bacteroidia; o__Bacteroidales; f__Muribaculaceae; g__Sodaliphilus; s__Sodaliphilus sp900320245	NODE_94_length_40643_cov_11.203829_25	Dockerin
		NODE_209_length_29267_cov_12.946186_15	Dockerin
		NODE_484_length_20121_cov_16.685139_3	Dockerin	CBM26, GH13
		NODE_924_length_13799_cov_13.794456_1	Dockerin
JB_Ai_18_bin_47	d__Bacteria; p__Verrucomicrobiota; c__Kiritimatiellae; o__RFP12; f__UBA3636; g__UBA3636; s__UBA3636 sp002448475	NODE_69964_length_1083_cov_4.409533_1	Cohesin
F1_Ai_22_bin_53	d__Bacteria; p__Firmicutes_A; c__Clostridia; o__Oscillospirales; f__Acutalibacteraceae; g__Ruminococcus_E; s__Ruminococcus_E sp900316555	NODE_274_length_9320_cov_5.671344_2	Cohesin
		NODE_54_length_20676_cov_14.997527_1	Dockerin
		NODE_132_length_14412_cov_18.173156_5	Dockerin
		NODE_638_length_6136_cov_20.240585_1	Dockerin	GH13_28
		NODE_787_length_5478_cov_10.153052_4	Dockerin
		NODE_1165_length_4582_cov_13.895074_4	Dockerin
		NODE_1542_length_4041_cov_25.140241_1	Dockerin
		NODE_1546_length_4039_cov_8.873494_1	Dockerin
		NODE_1596_length_3985_cov_12.504071_3	Dockerin
		NODE_2182_length_3432_cov_6.064258_2	Dockerin	GH13_19
		NODE_2916_length_2988_cov_6.668258_2	Dockerin
		NODE_3248_length_2832_cov_13.622974_3	Dockerin
		NODE_3918_length_2588_cov_10.869720_3	Dockerin
		NODE_6507_length_2025_cov_7.052792_2	Dockerin
		NODE_6561_length_2018_cov_4.055018_1	Dockerin
		NODE_10202_length_1623_cov_17.926020_1	Dockerin
F1_Ai_30_bin_55	d__Bacteria; p__Actinobacteriota; c__Actinomycetia; o__Actinomycetales; f__Bifidobacteriaceae; g__Bifidobacterium; s__Bifidobacterium ruminantium	NODE_1182_length_8554_cov_16.726085_6	Dockerin
		NODE_1185_length_8546_cov_13.790366_2	Dockerin
		NODE_5124_length_3725_cov_10.456948_3	Dockerin
JB_Ai_34_bin_63	d__Bacteria; p__Bacteroidota; c__Bacteroidia; o__Bacteroidales; f__Muribaculaceae; g__Sodaliphilus; s__Sodaliphilus sp900320055	NODE_10823_length_2453_cov_3.735613_4	Cohesin
		NODE_664_length_11742_cov_5.693420_1	Dockerin
		NODE_2694_length_5373_cov_4.672245_2	Dockerin
		NODE_3161_length_4901_cov_5.277136_1	Dockerin	GH13_19
		NODE_4984_length_3784_cov_4.610888_1	Dockerin	CBM26, GH13_28
		NODE_7179_length_3095_cov_4.374671_1	Dockerin
		NODE_8725_length_2768_cov_4.554736_2	Dockerin
F1_Ai_36_bin_66	d__Bacteria; p__Firmicutes_A; c__Clostridia; o__Oscillospirales; f__Acutalibacteraceae; g__Ruminococcus_E; s__Ruminococcus_E sp900316555	NODE_348_length_3747_cov_7.810672_1	Dockerin	GH13_28
		NODE_440_length_3413_cov_6.931209_4	Dockerin
		NODE_1000_length_2455_cov_6.572083_4	Dockerin
		NODE_1085_length_2378_cov_8.613431_1	Dockerin
		NODE_1885_length_1892_cov_5.263473_2	Dockerin
		NODE_3001_length_1529_cov_3.785617_1	Dockerin
		NODE_3193_length_1490_cov_2.781185_1	Dockerin
		NODE_3521_length_1429_cov_5.037846_1	Dockerin
		NODE_4555_length_1275_cov_3.886885_1	Dockerin
		NODE_5303_length_1186_cov_5.623342_1	Dockerin
		NODE_5392_length_1176_cov_2.621766_1	Dockerin
		NODE_5850_length_1131_cov_4.189591_2	Dockerin
		NODE_6167_length_1102_cov_2.670487_1	Dockerin
		NODE_6422_length_1081_cov_2.803119_2	Dockerin
		NODE_6743_length_1056_cov_4.192807_1	Dockerin
		NODE_6949_length_1042_cov_5.477204_1	Dockerin
		NODE_7042_length_1037_cov_4.529532_1	Dockerin
F1_Ai_424_bin_69	d__Archaea; p__Methanobacteriota; c__Methanobacteria; o__Methanobacteriales; f__Methanobacteriaceae; g__Methanobrevibacter_A; s__Methanobrevibacter_A millerae_A	NODE_11851_length_3112_cov_5.482499_1	Cohesin
F1_Ai_424_bin_71	d__Bacteria; p__Firmicutes_A; c__Clostridia; o__Oscillospirales; f__Acutalibacteraceae; g__Ruminococcus_E; s__Ruminococcus_E sp900319655	NODE_13449_length_2871_cov_16.488636_1	Cohesin, Dockerin
		NODE_1591_length_10537_cov_9.773803_4	Dockerin
		NODE_1933_length_9537_cov_17.541025_6	Dockerin
		NODE_2321_length_8598_cov_16.285965_5	Dockerin
		NODE_3599_length_6594_cov_21.769842_2	Dockerin
		NODE_5408_length_5126_cov_9.497535_1	Dockerin
		NODE_6392_length_4626_cov_26.052067_2	Dockerin
		NODE_8440_length_3876_cov_6.565559_1	Dockerin
		NODE_8648_length_3815_cov_13.828723_5	Dockerin
		NODE_11906_length_3103_cov_7.283793_1	Dockerin
		NODE_15607_length_2614_cov_21.718640_1	Dockerin	CBM48, GH13_14
		NODE_16604_length_2518_cov_15.629720_3	Dockerin
		NODE_23380_length_2033_cov_3.023256_3	Dockerin
		NODE_24546_length_1971_cov_13.115344_1	Dockerin
F1_Ai_52_bin_76	d__Bacteria; p__Firmicutes_A; c__Clostridia; o__Oscillospirales; f__Acutalibacteraceae; g__Ruminococcus_E; s__Ruminococcus_E sp900319655	NODE_5040_length_3319_cov_14.846507_1	Cohesin, Dockerin
		NODE_7567_length_2625_cov_9.678210_2	Cohesin
		NODE_765_length_11215_cov_12.181989_6	Dockerin
		NODE_850_length_10444_cov_10.921070_1	Dockerin
		NODE_1326_length_7839_cov_14.122688_1	Dockerin
		NODE_1369_length_7671_cov_11.810924_1	Dockerin
		NODE_1692_length_6627_cov_12.700091_2	Dockerin
		NODE_2061_length_5786_cov_8.246030_7	Dockerin
		NODE_2404_length_5221_cov_5.004452_1	Dockerin
		NODE_2544_length_5031_cov_8.743971_7	Dockerin
		NODE_2835_length_4674_cov_11.145919_4	Dockerin	CBM74
		NODE_3754_length_3938_cov_7.595416_3	Dockerin
		NODE_4737_length_3437_cov_9.323477_2	Dockerin
		NODE_5022_length_3327_cov_9.427567_1	Dockerin
		NODE_5040_length_3319_cov_14.846507_2	Dockerin
		NODE_5681_length_3099_cov_18.432654_4	Dockerin
		NODE_6136_length_2963_cov_9.889271_1	Dockerin
		NODE_13774_length_1883_cov_13.067287_1	Dockerin
		NODE_25146_length_1350_cov_7.463320_3	Dockerin
JB_Ai_53_bin_83	d__Bacteria; p__Firmicutes_A; c__Clostridia; o__Oscillospirale; f__Ruminococcaceae; g__Ruminococcus; s__Ruminococcus sp016303195	NODE_24742_length_2061_cov_3.670489_2	Cohesin
		NODE_6961_length_4396_cov_7.486524_2	Dockerin
		NODE_8727_length_3829_cov_4.761261_4	Dockerin
		NODE_23734_length_2112_cov_3.185221_1	Dockerin
		NODE_37310_length_1615_cov_4.119872_1	Dockerin
		NODE_40213_length_1546_cov_3.203219_1	Dockerin
		NODE_44010_length_1466_cov_2.919206_1	Dockerin
JB_Ai_53_bin_86	d__Bacteria; p__Patescibacteria; c__Saccharimonadia; o__Saccharimonadales; f__Nanosyncoccaceae; g__Nanosyncoccus; s__	NODE_126_length_38293_cov_8.683639_16	Dockerin
JB_Ai_53_bin_87	d__Bacteria; p__Bacteroidota; c__Bacteroidia; o__Bacteroidales; f__Muribaculaceae; g__Sodaliphilus; s__Sodaliphilus sp902768435	NODE_363_length_24930_cov_4.995216_16	Dockerin
		NODE_1334_length_11837_cov_4.493974_8	Dockerin
		NODE_1388_length_11607_cov_6.377078_11	Dockerin
		NODE_1774_length_9925_cov_4.031206_1	Dockerin
		NODE_1966_length_9353_cov_4.883846_8	Dockerin
		NODE_2624_length_7898_cov_4.636109_2	Dockerin
		NODE_2892_length_7426_cov_3.646588_3	Dockerin
		NODE_2892_length_7426_cov_3.646588_4	Dockerin
		NODE_2948_length_7344_cov_7.740431_4	Dockerin
		NODE_2948_length_7344_cov_7.740431_5	Dockerin
		NODE_3810_length_6340_cov_3.706603_6	Dockerin
		NODE_4043_length_6135_cov_6.278125_2	Dockerin
		NODE_4080_length_6109_cov_4.857284_4	Dockerin
		NODE_4424_length_5799_cov_4.889624_5	Dockerin
		NODE_5134_length_5283_cov_4.897666_5	Dockerin
		NODE_5799_length_4908_cov_4.531424_1	Dockerin
		NODE_9154_length_3714_cov_4.693359_3	Dockerin
		NODE_10920_length_3337_cov_5.544180_1	Dockerin
		NODE_12128_length_3133_cov_5.131254_2	Dockerin
		NODE_13517_length_2941_cov_4.360707_4	Dockerin
		NODE_14262_length_2852_cov_4.584555_3	Dockerin
JB_Ai_53_bin_89	d__Bacteria; p__Firmicutes_A; c__Clostridia; o__Oscillospirales; f__Acutalibacteraceae; g__Ruminococcus_E; s__Ruminococcus_E sp902797655	NODE_1211_length_12453_cov_12.750928_12	Cohesin
		NODE_30_length_68443_cov_10.462757_1	Dockerin	CBM48, GH13_14
		NODE_60_length_52213_cov_12.529257_40	Dockerin
		NODE_95_length_44252_cov_9.987216_5	Dockerin
		NODE_96_length_44196_cov_9.826805_6	Dockerin
F1_Ai_58_bin_93	d__Bacteria; p__Bacteroidota; c__Bacteroidia; o__Bacteroidales; f__Muribaculaceae; g__Sodaliphilus; s__	NODE_2187_length_7034_cov_10.252328_6	Dockerin
		NODE_2187_length_7034_cov_10.252328_8	Dockerin
		NODE_4262_length_4963_cov_4.919723_4	Dockerin
		NODE_4908_length_4591_cov_6.339947_3	Dockerin
		NODE_5335_length_4393_cov_9.180498_3	Dockerin
		NODE_14287_length_2516_cov_10.600569_1	Dockerin
F1_Ai_58_bin_96	d__Bacteria; p__Firmicutes_A; c__Clostridia; o__Oscillospirales; f__Acutalibacteraceae; g__Ruminococcus_E; s__Ruminococcus_E sp900316555	NODE_170_length_24474_cov_36.980548_1	Cohesin
		NODE_4_length_95426_cov_38.972874_54	Dockerin
		NODE_4_length_95426_cov_38.972874_91	Dockerin
		NODE_6_length_74737_cov_35.501004_37	Dockerin
		NODE_8_length_68864_cov_38.725152_52	Dockerin
		NODE_71_length_34178_cov_43.099991_26	Dockerin
		NODE_536_length_14205_cov_40.245230_11	Dockerin	GH13_28
F1_Ai_62_bin_99	d__Bacteria; p__Verrucomicrobiota; c__Kiritimatiellae; o__RFP12; f__UBA3636; g__UBA3636; s__	NODE_144_length_28769_cov_15.647802_10	Cohesin
		NODE_144_length_28769_cov_15.647802_11	Cohesin
F1_Ai_62_bin_104	d__Bacteria; p__Firmicutes_A; c__Clostridia; o__Oscillospirales; f__Acutalibacteraceae; g__RUG714; s__RUG714 sp902794945	NODE_39660_length_1345_cov_1.544961_2	Cohesin
		NODE_15369_length_2336_cov_5.290662_1	Dockerin
JB_Ai_91_bin_111	d__Bacteria; p__Firmicutes_A; c__Clostridia; o__Oscillospirales; f__Acutalibacteraceae; g__Ruminococcus_E; s__	NODE_1596_length_9086_cov_4.597055_5	Dockerin
		NODE_1806_length_8372_cov_5.677768_5	Dockerin
		NODE_8345_length_3189_cov_3.712189_1	Dockerin
		NODE_8927_length_3060_cov_3.491181_4	Dockerin
		NODE_9737_length_2907_cov_5.406031_3	Dockerin
		NODE_10269_length_2814_cov_3.985864_1	Dockerin	CBM48, GH13_14
		NODE_11853_length_2581_cov_5.540380_1	Dockerin
		NODE_14729_length_2251_cov_4.571949_2	Dockerin
		NODE_17402_length_2036_cov_2.227663_4	Dockerin
		NODE_24382_length_1661_cov_2.367995_2	Dockerin
		NODE_26216_length_1589_cov_3.069752_1	Dockerin
		NODE_29792_length_1470_cov_2.617668_1	Dockerin
		NODE_34449_length_1344_cov_2.782002_1	Dockerin
		NODE_51629_length_1051_cov_3.474900_1	Dockerin
