# Supplementary material for: Identification of 146 Metagenome-assembled Genomes from the Rumen Microbiome of Cattle in Japan
Source: Microbes Environ. 2022 Oct 21;37(4):ME22039. doi: 10.1264/jsme2.ME22039 (PMC9763041; doi:10.1264/jsme2.ME22039)
Supplement: Supplementary file 7 — Supplementary Material 7 [file 37_22039_s7.xlsx]

## Sheet: result_summary_PULs
Table S6. Polysaccharide utilization loci (PUL) identified from RUG1ANI99% MAGs.
MAG	PUL_id	Contig_id	Start	End	Pattern
F1_Ai_024_bin_4	PUL1	NODE_1_length_217651_cov_35.782946	186119	201620	susC-susD-unk-susC-susD-susC-susD
	PUL2	NODE_132_length_47950_cov_31.660570	1839	6622	susD-susC
	PUL3	NODE_132_length_47950_cov_31.660570	35081	46971	susC-susD-unk-unk-GH13_36-GH53
	PUL4	NODE_2_length_191349_cov_34.833293	11922	16808	susD-susC
	PUL5	NODE_23_length_93152_cov_37.242263	35746	57704	GH10-unk-GH67-unk-unk-susD-susC-unk-GH115-unk-GH43_1
	PUL6	NODE_325_length_31994_cov_32.827671	18854	29292	susC-susD-unk-GH43_7-unk-GH43_7;GH10
	PUL7	NODE_47_length_72919_cov_39.366518	4287	15395	susC-susD-unk-GH16-GH3-GH30_3
	PUL8	NODE_47_length_72919_cov_39.366518	55320	64746	susC-unk-susC-susD-GH43_17
	PUL9	NODE_5_length_158936_cov_31.907075	44802	49796	susD-susC
	PUL10	NODE_5_length_158936_cov_31.907075	78270	104057	GH73-unk-CE10-CE1-GH3-CE10-GH3-unk-susD-susC-CE1-CE1-unk-CE1
	PUL11	NODE_53_length_69797_cov_32.262338	3	5985	susD-susC-susD
	PUL12	NODE_53_length_69797_cov_32.262338	32378	55784	GH3-unk-CE1-GH43_28;CE1-unk-unk-unk-CE2-unk-unk-susC-susD
	PUL13	NODE_71_length_61230_cov_36.209089	35737	47433	susD-susC-GH2-unk-GH20
F1_Ai_024_bin_6	PUL1	NODE_1256_length_15429_cov_71.344152	10702	15424	susC-susD
	PUL2	NODE_261_length_35674_cov_86.340184	25793	33800	susC-susD-unk-GH32
	PUL3	NODE_3388_length_8343_cov_54.264961	984	5527	susC-susD
	PUL4	NODE_401_length_28711_cov_51.150614	8947	28141	susC-susD-unk-unk-GH5_4-unk-unk-unk-unk-GH10;CE1-GH43_10-unk-GH31
	PUL5	NODE_590_length_23507_cov_49.255287	9956	23068	susC-susD-unk-susD-unk-GH10
	PUL6	NODE_706_length_21378_cov_57.803264	3878	21334	GH133-GT4-GH57-unk-unk-GH33-unk-susC-susD-GH140-unk-unk-PL1
	PUL7	NODE_971_length_17769_cov_64.812860	3	11733	susC-susD-unk-GH43_4-GH43_5-GH43_10
F1_Ai_024_bin_7	PUL1	NODE_114_length_50994_cov_89.416694	80	8223	susC-susD-PL1;CE8
	PUL2	NODE_114_length_50994_cov_89.416694	16374	33273	GH51-susC-susD-unk-GH43_4-GH43_5-GH51-GH43_10
	PUL3	NODE_12_length_114389_cov_106.091705	47202	101869	CE4-unk-unk-unk-unk-GH105-PL26-CE12-susC-susD-susC-susD-unk-unk-PL11_1-PL11_1-GH28-GH2-unk-unk-GH43_19;CE12-GH2-GH115-unk-unk-unk-GH2-GH105-GH106
	PUL4	NODE_131_length_48154_cov_115.392773	17283	29647	susD-susC-unk-unk-GH77-GH97
	PUL5	NODE_171_length_42591_cov_94.715841	2483	29749	susC-susD-unk-unk-GH5_4-unk-unk-GH31-GH2-unk-GH31
	PUL6	NODE_20_length_99121_cov_104.807714	16085	24101	GH32-unk-susD-susC
	PUL7	NODE_3_length_190297_cov_102.847994	55545	61210	susC-susD
	PUL8	NODE_3_length_190297_cov_102.847994	69302	94999	GH2-unk-GH106-unk-GH2-GH97-GH10-unk-susD-susC-GH35-GH67
	PUL9	NODE_379_length_29622_cov_97.632360	11242	27326	susD-susC-unk-unk-unk-unk-CE10-unk-unk-PL10_1;CE8
	PUL10	NODE_4_length_164002_cov_91.573228	119637	132394	GH5_7-GH5_4-GH26-unk-unk-susD-susC
	PUL11	NODE_57_length_68048_cov_99.267395	27947	67178	susC-susD-unk-GH3-PL1_2-PL1_2-unk-unk-unk-unk-susD-susC-susD-susC-CE8-unk-PL1_2-PL1-GH28;GH105
	PUL12	NODE_6_length_139254_cov_90.459967	84440	101703	GH115-GH13_14-unk-unk-unk-GH32-unk-susC-susD
	PUL13	NODE_73_length_60601_cov_113.892099	17133	45685	GH43_12-unk-unk-GH10;CE1-unk-unk-GH3-GH5_21-susC-susD-susC-susD-unk-GH10-GT2_Glycos_transf_2
F1_Ai_024_bin_8	PUL1	NODE_109_length_51969_cov_16.050410	1487	6529	susC-susD
	PUL2	NODE_17_length_103595_cov_16.510692	16418	24714	GH3-GH144-susD-susC
	PUL3	NODE_198_length_40040_cov_13.731274	16170	21106	susD-susC
	PUL4	NODE_588_length_23554_cov_10.794587	8519	21190	GH97-GH66-unk-GH66-unk-susD-susC
JB_Ai_030_bin_14	PUL1	NODE_1_length_204005_cov_259.276573	7842	12548	susC-susD
	PUL2	NODE_1_length_204005_cov_259.276573	83518	91349	susC-susD-unk-GH13_7
	PUL3	NODE_12_length_116621_cov_282.229544	17457	28028	GH32-unk-GH32-unk-susD-susC
	PUL4	NODE_2126_length_10730_cov_236.676440	5409	10295	susC-susD
	PUL5	NODE_240_length_35538_cov_270.868641	337	7763	PL22_2-unk-unk-susC-susD
	PUL6	NODE_260_length_34759_cov_258.779766	1849	20416	susD-susC-unk-CE8-PL1_2-PL1-GH105;GH28
	PUL7	NODE_27_length_95256_cov_277.113749	45521	88322	GH43_12-GH2-unk-GH36-unk-GH130-GH26-CE7-susC-susD-unk-GH5_4-GH5_4;GH26-GH5_7-unk-unk-unk-unk-GH5_4-GH5_38-susC-susD-unk-GH3
	PUL8	NODE_3494_length_7368_cov_251.651443	2461	7366	susD-susC
	PUL9	NODE_387_length_29266_cov_284.550888	11833	21784	CE1-unk-CE10-unk-susC-susD-PL1_2
	PUL10	NODE_4_length_166446_cov_279.327650	11899	28159	GT4-unk-unk-unk-GH97-susC-susD-unk-unk-unk-GH13
	PUL11	NODE_411_length_28528_cov_374.043164	7006	17616	susC-susD-unk-GH16-GH3
	PUL12	NODE_5120_length_5425_cov_255.752142	177	5423	susC-susD
	PUL13	NODE_593_length_23385_cov_272.841363	5865	21533	CE7-susC-susD-unk-unk-PL1_2-GH28-GH3
	PUL14	NODE_83_length_58140_cov_284.116123	26304	40599	GH13_14-GH97-GH77-unk-unk-susC-susD
	PUL15	NODE_870_length_18964_cov_229.425882	277	13442	GH10-unk-susD-unk-susD-susC
JB_Iw_11_bin_34	PUL1	NODE_1073_length_9055_cov_50.305222	541	9055	susD-susC-unk-susC
	PUL2	NODE_1094_length_8957_cov_44.962930	4549	8955	susD-susC
	PUL3	NODE_112_length_27457_cov_44.736041	3991	14175	GH3-GH29-unk-susC-susD
	PUL4	NODE_130_length_26440_cov_25.057950	1193	6331	susD-susC
	PUL5	NODE_14_length_61387_cov_53.450466	18941	29793	susC-susD-unk-GH16-GH3
	PUL6	NODE_157_length_23753_cov_46.565027	327	17936	GH26-GH5_4-GH26-unk-unk-susD-susC-GH5_7-unk-GH36
	PUL7	NODE_22_length_47594_cov_63.044532	3740	25877	susC-unk-unk-unk-susD-susC-unk-unk-unk-susC-susD
	PUL8	NODE_248_length_18884_cov_63.945934	3433	16424	GH31-GH13-GH13-unk-susD-susC
	PUL9	NODE_27_length_45226_cov_49.981758	12324	23226	CE1-unk-unk-unk-susD-susC
	PUL10	NODE_399_length_15175_cov_39.729497	1717	6296	susC-susD
	PUL11	NODE_41_length_38736_cov_38.542954	488	33223	GT2_Glycos_transf_2-unk-GH3-unk-CE10-susC-susD-unk-CE1-CE1-GH3-unk-unk-CE1-unk-CE1-GH3-CE1
	PUL12	NODE_67_length_31105_cov_56.812721	10777	29300	susD-susC-susD-susC-GH18-unk-GH2-unk-unk-GH20
	PUL13	NODE_804_length_10601_cov_39.117865	3	8842	CE8-GH105-PL1_2-susC-susD
	PUL14	NODE_87_length_29097_cov_54.062599	1848	13236	GH13_36-unk-unk-susD-susC
	PUL15	NODE_89_length_28990_cov_40.574736	5818	28441	GH2-unk-GH26-susC-susD-susC-susD-GH5-GH30_3-CE1-unk-GH130
JB_Iw_12_bin_39	PUL1	NODE_2609_length_6954_cov_57.899261	3	6422	susC-susD-GH13_36
	PUL2	NODE_298_length_23358_cov_55.600266	5082	17239	susC-susD-unk-GH43_4-GH43_5-GH43_10
	PUL3	NODE_396_length_20444_cov_51.636814	706	19904	susC-unk-unk-unk-unk-GH13-unk-unk-unk-susD-susC
	PUL4	NODE_439_length_19342_cov_56.592161	171	13304	GH10-unk-susD-susC-susD-susC
	PUL5	NODE_652_length_15416_cov_48.916932	2443	7165	susC-susD
	PUL6	NODE_741_length_14600_cov_34.543692	10121	14600	susC-susD
JB_Ai_14_bin_40	PUL1	NODE_641_length_10701_cov_6.552132	3	10700	susD-susC-unk-unk-GH13-unk-GH13
JB_Ai_18_bin_43	PUL1	NODE_1794_length_9335_cov_6.595259	3743	8040	susC-susD
	PUL2	NODE_2076_length_8481_cov_3.810705	1811	6553	susC-susD
	PUL3	NODE_2127_length_8356_cov_5.782918	3	3667	susC-susD
	PUL4	NODE_2198_length_8206_cov_6.089069	272	8182	susC-susD-unk-GH32
	PUL5	NODE_4253_length_5427_cov_5.304914	179	4982	susD-susC
	PUL6	NODE_724_length_15856_cov_5.599139	9524	14661	susC-susD
JB_Ai_18_bin_44	PUL1	NODE_128_length_35218_cov_9.845235	1	4728	susD-susC
	PUL2	NODE_133_length_34835_cov_12.161415	342	7043	CBM32;GH43_28-susD-susC
	PUL3	NODE_28_length_66287_cov_15.898025	5384	14980	susC-susD-unk-GH32-GH32
	PUL4	NODE_28_length_66287_cov_15.898025	21366	37353	susC-susD-unk-GH16-GH3;GH5_46-unk-unk-unk-susC
	PUL5	NODE_34_length_57752_cov_12.821412	17882	23437	susC-susD-unk-GT51
	PUL6	NODE_439_length_21155_cov_13.175735	6767	11625	susD-susC
	PUL7	NODE_528_length_19184_cov_11.279471	10706	15848	susC-susD
	PUL8	NODE_613_length_17592_cov_17.319268	2	3925	susC-susD
JB_Ai_18_bin_48	PUL1	NODE_1350_length_11091_cov_8.535701	596	5438	susC-susD
	PUL2	NODE_166_length_32046_cov_8.958270	15406	30907	susD-susC-susD-susC-unk-susD-susC
	PUL3	NODE_178_length_31389_cov_9.011457	17064	31389	GH73-unk-CE10-susC-susD-unk-CE1-CE1
	PUL4	NODE_211_length_29181_cov_9.645952	11924	16810	susD-susC
	PUL5	NODE_214_length_28958_cov_10.625402	1	10452	susD-susC-GH2-unk-GH20
	PUL6	NODE_253_length_26838_cov_9.789979	3	21483	GH43_1-unk-GH115-unk-susC-susD-unk-unk-GH67-unk-GH10
	PUL7	NODE_26_length_68033_cov_10.678852	8730	18153	GH43_17-susD-susC-unk-susC
	PUL8	NODE_26_length_68033_cov_10.678852	46505	57735	GH30_3-GH3-GH16-unk-susD-susC
	PUL9	NODE_340_length_23469_cov_9.452165	18285	23233	susC-susD
	PUL10	NODE_601_length_17779_cov_9.368878	1910	17777	susD-susC-unk-unk-CE2-unk-unk-unk-GH43_28
	PUL11	NODE_67_length_46891_cov_10.393159	24013	45716	GH77-GH97-GH13-GH2-GH13-GH53-GH13_36-unk-unk-susD-susC
	PUL12	NODE_79_length_43555_cov_9.515793	36886	41880	susD-susC
JB_Ai_18_bin_49	PUL1	NODE_1468_length_10554_cov_7.596819	6431	10552	susC-susD
	PUL2	NODE_1548_length_10243_cov_5.825285	2618	7714	susC-susD
	PUL3	NODE_1564_length_10187_cov_5.391828	4980	10187	susD-susC
	PUL4	NODE_2315_length_7952_cov_6.356338	3	5078	susD-susC
	PUL5	NODE_2737_length_7173_cov_4.330289	2643	7171	susD-susC
	PUL6	NODE_279_length_25748_cov_7.636049	17949	22422	susD-susC
	PUL7	NODE_311_length_24488_cov_6.875128	9575	14203	susD-susC
	PUL8	NODE_4605_length_5167_cov_5.135759	151	5166	susC-susD
	PUL9	NODE_6850_length_4022_cov_4.323418	3	4020	susD-susC
	PUL10	NODE_765_length_15427_cov_5.757416	175	4692	susC-susD
F1_Ai_22_bin_54	PUL1	NODE_1807_length_3745_cov_4.571816	3	3744	susD-susC
F1_Ai_30_bin_56	PUL1	NODE_2072_length_2630_cov_6.139029	2	2630	susC-susD
	PUL2	NODE_272_length_5681_cov_7.759687	3	5681	susC-susD-unk-GH16
JB_Ai_34_bin_63	PUL1	NODE_504_length_13798_cov_11.302991	33	11371	susD-susC-unk-unk-susC
JB_Ai_34_bin_65	PUL1	NODE_2652_length_5413_cov_6.028742	1510	5412	susC-susD
	PUL2	NODE_3553_length_4589_cov_7.096824	3	4587	susD-susC
	PUL3	NODE_860_length_10256_cov_7.644741	3	9001	susC-susD-susC-susD
F1_Ai_424_bin_67	PUL1	NODE_1483_length_10934_cov_9.274933	1123	8347	GT2_Glycos_transf_2-unk-susC-susD
	PUL2	NODE_91_length_42996_cov_12.648727	186	19801	GH16-GH128-unk-susD-susC-unk-unk-unk-GH30_1-GH149
F1_Ai_424_bin_68	PUL1	NODE_126_length_36321_cov_78.774058	16774	21939	susC-susD
	PUL2	NODE_14_length_109859_cov_107.133183	1896	29296	CE8-unk-unk-PL1-unk-unk-unk-susD-susC-PL1_2-GH105-CE12;CE8-GH28-unk-GH43_10
	PUL3	NODE_19_length_94436_cov_101.971488	11355	24794	susC-unk-susC-susD-unk-GH32-GH32
	PUL4	NODE_20_length_91175_cov_110.707847	58904	79464	GH89-unk-unk-GH20-unk-unk-unk-unk-susD-susC
	PUL5	NODE_21_length_84969_cov_120.507608	39507	50724	susC-susD-unk-unk-GH13_36
	PUL6	NODE_23_length_79118_cov_146.108281	25955	34445	susD-susC-unk-unk-GH130
	PUL7	NODE_23_length_79118_cov_146.108281	55212	66061	GH3-GH16-unk-susD-susC
	PUL8	NODE_26_length_77686_cov_108.629555	40834	66108	GH3-GH31-unk-GH130-GH26-GH5_4-GH26-unk-unk-susD-susC-GH5_7-unk-GH36
	PUL9	NODE_268_length_25455_cov_84.282835	18449	23050	susD-susC
	PUL10	NODE_3_length_150770_cov_69.454029	89558	115686	CE1-GH3-unk-unk-unk-GH3-CE1-CE1-unk-susD-susC-CE10-unk-GH3
	PUL11	NODE_31_length_68354_cov_105.738913	11614	32174	susC-susD-unk-unk-unk-unk-GH20-unk-unk-GH89
	PUL12	NODE_4_length_145432_cov_82.837292	38278	43518	susD-susC
	PUL13	NODE_4_length_145432_cov_82.837292	80752	85587	susD-susC
	PUL14	NODE_563_length_18095_cov_99.022616	2167	15147	susC-susD-unk-unk-unk-susC
	PUL15	NODE_6_length_128913_cov_136.324342	6986	34106	GH2-unk-susC-susD-susC-susD-unk-unk-unk-unk-GH18-unk-GH18
	PUL16	NODE_6_length_128913_cov_136.324342	55196	59869	susC-susD
	PUL17	NODE_60_length_49921_cov_102.527193	22024	32876	susC-susD-unk-unk-unk-CE1
	PUL18	NODE_778_length_15420_cov_8.518646	2106	6700	susC-susD
F1_Ai_424_bin_74	PUL1	NODE_108_length_38502_cov_45.270996	21594	35415	susC-susD-unk-GH43_4-GH43_5-GH43_10-GH51
	PUL2	NODE_1274_length_11813_cov_45.540908	2209	11675	susC-susD-unk-GH16-GH3
	PUL3	NODE_15_length_108404_cov_43.178414	23260	47901	GH31-unk-unk-unk-unk-GH133-GT4-GH57-PL10_1;CE8-unk-GH3-susD-susC-GH105;GH28
	PUL4	NODE_1637_length_10405_cov_58.407440	5867	10405	susD-susC
	PUL5	NODE_18_length_104450_cov_44.675099	18993	27593	susC-susD-unk-unk-GH32
	PUL6	NODE_1823_length_9849_cov_45.811926	3	8572	GH13-unk-unk-susD-susC
	PUL7	NODE_2637_length_7935_cov_46.942766	3	7669	susC-susD-unk-GH32
	PUL8	NODE_3420_length_6796_cov_60.189883	3	6795	susC-susD-unk-GH32
	PUL9	NODE_572_length_17993_cov_44.713680	3	4427	susC-susD
	PUL10	NODE_663_length_16712_cov_52.416642	12166	16710	susD-susC
F1_Ai_424_bin_75	PUL1	NODE_1128_length_12596_cov_76.201100	85	9936	GH77-unk-unk-unk-susC-susD
JB_Ai_53_bin_87	PUL1	NODE_12903_length_3018_cov_4.714479	2	3017	susC-susD
	PUL2	NODE_1615_length_10573_cov_5.594124	5390	9797	susD-susC
	PUL3	NODE_7476_length_4204_cov_3.673656	3	4202	susC-susD
JB_Ai_53_bin_88	PUL1	NODE_358_length_25178_cov_8.102735	17344	22015	susC-susD
	PUL2	NODE_535_length_20035_cov_7.589089	3568	19220	GH29-unk-susC-susD-unk-unk-unk-unk-GH51
JB_Ai_53_bin_90	PUL1	NODE_10_length_117596_cov_180.820871	36681	45844	GH27-susD-susC-GH36
	PUL2	NODE_10_length_117596_cov_180.820871	56226	60557	susD-susC
	PUL3	NODE_12_length_107003_cov_179.492202	32657	54982	GH130-unk-unk-unk-GH26-GH36-unk-unk-susD-susC-unk-GH26
	PUL4	NODE_127_length_38270_cov_204.897710	24432	32423	GH32-unk-susD-susC
	PUL5	NODE_16_length_99385_cov_162.548455	65290	75909	susD-susC-unk-susC-susD
	PUL6	NODE_53_length_53851_cov_186.998271	1831	38921	GH77-GH97-GH13_14-unk-unk-CE1-GH13-GH115-CE1;CE6-unk-GH95-GH3-GH43_29;CE1;CBM6-unk-unk-susC-susD-unk-GH32
F1_Ai_58_bin_93	PUL1	NODE_1507_length_8394_cov_7.415757	2	8393	GH32-GH32-unk-susD-susC
	PUL2	NODE_1882_length_7575_cov_9.484309	715	5517	susD-susC
	PUL3	NODE_2649_length_6408_cov_9.482607	1332	6348	susD-susC
	PUL4	NODE_2843_length_6161_cov_11.709957	419	5967	GT51-unk-susD-susC
	PUL5	NODE_9524_length_3156_cov_11.157691	2	3154	susC-susD
JB_Ai_91_bin_114	PUL1	NODE_109_length_45352_cov_20.363379	22273	35161	susC-susD-unk-GH32-unk-GH32-unk-GH32
	PUL2	NODE_112_length_45189_cov_21.753711	1862	22737	CBM32;GH81-GH30_1-GH149-unk-GH16-GH16-GH128-GH16-unk-susD-susC
	PUL3	NODE_192_length_35165_cov_16.624637	15595	29659	GH9-unk-unk-susD-susC-unk-GH5_4-GH94
	PUL4	NODE_399_length_23912_cov_20.182127	9773	14692	susC-susD
	PUL5	NODE_98_length_47988_cov_18.125321	35712	44594	GH2-unk-susD-susC
JB_Ai_91_bin_117	PUL1	NODE_1101_length_11677_cov_5.064791	3998	9134	susC-susD
	PUL2	NODE_1581_length_9135_cov_5.965198	2	7709	susC-susD-unk-GH32
	PUL3	NODE_1646_length_8905_cov_4.629831	404	8902	susC-susD-unk-GH5_4-GH3
	PUL4	NODE_1841_length_8265_cov_5.656638	2318	7459	susD-susC
	PUL5	NODE_2308_length_7082_cov_4.889426	3	4788	susC-susD
	PUL6	NODE_3268_length_5589_cov_5.608421	2053	5587	susD-susC
	PUL7	NODE_4538_length_4571_cov_5.858503	3	3547	susC-susD
	PUL8	NODE_520_length_19796_cov_4.933843	2374	13409	GH2-GH53-unk-susD-susC
	PUL9	NODE_587_length_18273_cov_5.630914	1938	15711	susC-susD-unk-unk-unk-GH31
	PUL10	NODE_647_length_17348_cov_5.328746	8293	12963	susD-susC
	PUL11	NODE_865_length_13694_cov_5.801305	5443	10249	susD-susC
JB_Ai_91_bin_118	PUL1	NODE_1792_length_8415_cov_14.071531	3031	8238	susC-susD
	PUL2	NODE_228_length_32038_cov_12.563331	20036	30783	CE1-unk-unk-unk-susD-susC
	PUL3	NODE_267_length_29381_cov_14.587840	14603	19182	susD-susC
	PUL4	NODE_2879_length_6061_cov_12.444722	1362	6059	susD-susC
	PUL5	NODE_314_length_27159_cov_19.183405	19861	24462	susD-susC
	PUL6	NODE_321_length_26909_cov_19.169993	2107	15546	GH32-GH32-unk-susD-susC-unk-susC
	PUL7	NODE_3383_length_5474_cov_11.199299	1	4059	susC-susD
	PUL8	NODE_358_length_25550_cov_21.618866	10659	21508	GH3-GH16-unk-susD-susC
	PUL9	NODE_448_length_22010_cov_15.709315	1901	22008	susC-susD-unk-unk-unk-unk-GH20-unk-unk-GH89
	PUL10	NODE_4870_length_4395_cov_12.423733	103	4395	susD-susC
	PUL11	NODE_5586_length_4051_cov_13.450701	1	4051	susD-susC
	PUL12	NODE_623_length_17711_cov_23.392501	3	16301	GH18-unk-unk-unk-unk-susD-susC-susD
	PUL13	NODE_658_length_17128_cov_12.727464	1518	16997	GH130-GH26-GH5_4-GH26-unk-unk-susD-susC-GH5_7
	PUL14	NODE_742_length_15761_cov_10.450274	13	15319	CE1-unk-susD-susC-CE10-unk-GH3
	PUL15	NODE_906_length_13269_cov_12.290904	2233	7645	susC-susD
JB_Ai_91_bin_120	PUL1	NODE_1031_length_12200_cov_90.120132	4316	12198	susC-susD-unk-GH13_7
	PUL2	NODE_116_length_44366_cov_81.355690	11757	44364	susC-unk-unk-unk-unk-susC-susD-CE8-CE7-unk-GH3-GH43_10-GH115-unk-GH43_24;GH106-susD-susC
	PUL3	NODE_140_length_40666_cov_76.992884	1	38243	GH3-CE1-susD-susC-unk-GH13-unk-GH115-GH9-unk-unk-GH97-susC-susD-unk-GH13-GH13
	PUL4	NODE_1427_length_9821_cov_98.203563	4602	9443	susD-susC
	PUL5	NODE_205_length_34074_cov_80.871484	1883	30356	GH43_10-GH43_4-unk-GH43_5-susD-susC-susD-susC-unk-unk-unk-unk-susC-susD
	PUL6	NODE_30_length_79147_cov_87.121845	2	34449	GH127-GH43_34;CBM32-GH127-unk-GH97-unk-susD-susC-GH28-unk-unk-GH43_1-unk-unk-unk-GH51-unk-GH146-GH51-unk-CE15
	PUL7	NODE_348_length_25834_cov_72.248924	20951	25833	susC-susD
	PUL8	NODE_4049_length_4896_cov_90.403016	2	4834	susC-susD
	PUL9	NODE_465_length_21511_cov_73.872017	121	21145	GH2-susC-susD-unk-GH32-unk-susC-susD-unk-GH32
	PUL10	NODE_495_length_20535_cov_78.260791	96	10130	susC-susD-unk-GH88-GH2
	PUL11	NODE_57_length_59812_cov_80.465971	46427	50756	susD-susC
	PUL12	NODE_583_length_18326_cov_69.515462	1801	13073	susD-susC-PL1-GH105;GH28
	PUL13	NODE_6_length_146386_cov_77.833200	42654	59015	susC-susD-unk-susC-susD-susC-susD
	PUL14	NODE_608_length_17867_cov_76.461038	3	10301	susC-susD-unk-PL11_1-CE12
	PUL15	NODE_80_length_52448_cov_92.854122	47327	52306	susD-susC
	PUL16	NODE_85_length_51304_cov_69.196667	27978	47225	susC-susD-GH115-unk-unk-susD-susC-unk-unk-unk-unk-CE10
	PUL17	NODE_872_length_13607_cov_84.263872	1567	13488	GH154-PL33_1-GH105-susD-susC-GH43_24;GH43_19
	PUL18	NODE_95_length_49232_cov_74.127092	3935	25759	susC-unk-unk-unk-GH3-GH5_46-GH16-unk-susD-susC-unk-GH43_12-unk-GT4
merge_bin_144	PUL1	k141_1064078	2	4790	susC-susD
	PUL2	k141_4120945	1207	14098	GH26-unk-susC-susD-unk-GH36-GH26-GH130
